# Supplementary material for: Proton or photon? Comparison of survival and toxicity of two radiotherapy modalities among pediatric brain cancer patients: A systematic review and meta-analysis
Source: PLoS One. 2025 Feb 20;20(2):e0318194. doi: 10.1371/journal.pone.0318194 (PMC11841876; doi:10.1371/journal.pone.0318194)
Supplement: S3 File — (XLSX) [file pone.0318194.s003.xlsx]

## Sheet: Sheet1
Table 1: List of Studies Identified in the Literature Search
Study #	Study Title	Author(s)	Year
1	Radiation-induced second cancers: A review of the literature and implications for risk assessment	M. M. Gilbert, E. J. L. West, K. J. Hodgson	2015
2	[Title of Study 2]		[Year]
3	[Title of Study 3]	[Author(s)]	[Year]
4	[Title of Study 4]	[Author(s)]	[Year]
5	[Title of Study 5]	[Author(s)]	[Year]
6	[Title of Study 6]	[Author(s)]	[Year]
7	[Title of Study 7]	[Author(s)]	[Year]
8	[Title of Study 8]	[Author(s)]	[Year]
Instructions for the Table:
Study #: Assign a sequential number to each study identified in your search.
Study Title: Include the title of each study.
Author(s): List the authors of the study.
Year: The year the study was published or completed.
Inclusion/Exclusion: Indicate whether the study was included or excluded from the analysis.
Reason for Exclusion: If a study was excluded, clearly state the reason for exclusion (e.g., irrelevant topic, methodological flaws, insufficient sample size, etc.).
Access Information (for unpublished studies): If the study is unpublished, provide a URL to the primary source or describe how the content can be accessed (e.g., contact details for the author, institutional repository, etc.).

## Sheet: Sheet2
Table 1: List of Studies Identified in the Literature Search
Study #	Study Title	Author(s)	Year	Inclusion/Exclusion	Reason for Exclusion (if applicable)	Access Information (DOI or website or journal name)
1	Radiation-Induced Second Cancers: A Review Of The Literature And Implications For Risk Assessment	M. M. Gilbert, E. J. L. West, K. J. Hodgson	2015	Excluded	not eligible outcome	https://doi.org/10.1259/bjr.20140413
2	Prospective, Longitudinal Comparison Of Neurocognitive	Lisa S. Kahalley, M. Douglas Ris, Anita Mahajan,	2019	Excluded	newest article available	10.1093/neuonc/noz041
3	Comparative Effectiveness Of Proton Vs Photon Therapy As Part Of Concurrent Chemoradiotherapy For Locally Advanced Cancer	Brian C. Baumann, MD; Nandita Mitra, PhD; Joanna G. Harton, MS;	2019	Excluded	adults	doi:10.1001/jamaoncol.2019.4889
4	Cranio-Spinal Irradiation For Medulloblastoma: Dosimetric Comparison Of Proton And Photon Modalities To Reduce The Late Development Of Diabetes Mellitus	Jeffrey Brower, Shae Gans, William Hartsell	2022	Excluded	not eligible outcome	https://academic.oup.com/neuro-oncology/article/15/suppl_3/iii178/1089148
5	Imaging Changes In Pediatric Intracranial Ependymoma Patients Treated With Proton Beam Radiation Therapy Compared To Intensity Modulated Radiation Therapy	Jillian R. Gunther, MD, PhD, Mariko Sato, MD, PhD,Murali Chintagumpala, MD	2015	Excluded	not eligible outcome	http://dx.doi.org/10.1016/j.ijrobp.2015.05.018
6	Potential Role Of Proton Therapy In The Treatment Of Pediatric Medulloblastoma/Primitive Neuro-Ectodermal Tumors: Spinal Theca Irradiation	RAYMOND MIRALBELL, M.D., ANTHONY LOMAX, PH.D.? AND MARIATERESA Russo, M.S.	1997	Excluded	single arm study	PI1 SO360-3016( 97)00005-9
7	Hole-Ventricular And Local Boost For Cns Germinoma: A Dosimetric Study Comparing Five Different Intensity-Modulated Radiation Therapy Plans	Andrew Phillips, Rajkumar Venkatramani, Arthur Olch,	2011	Excluded	not enough data	https://academic.oup.com/neuro-oncology/article/13/suppl_3/iii127/1287612
8	Ose-Volume Analysis Of Whole Ventricular Irradiation By Proton Beam Comparing With Intensity-Modulated Radiotherapy And Standard Photon Therapy	Hiroshi Fuji1, Yoko Nakasu, Satoshi Horiguchi	2009	Excluded	not enough data	http://neuro-oncology.oxfordjournals.org/
9	Acute Hematological Toxicity During Cranio-Spinal Proton Therapy In Pediatric Brain Embryonal Tumors	abina Vennarini,Giada Del Baldo, Stefano Lorentini	2022	Excluded	single arm study	https://doi.org/10.3390/
10	Photon Or Proton Therapy For Adolescent And Young Adult Tumors Focused On Long-Term Survivors	Masashi Mizumoto , Yoshiko Oshiro , Kayoko Tsujin	2021	Excluded	adults	10.7759/cureus.14627
11	Late Effects Of Radiation Therapy In Pediatric Cancer Survivors	Abeer Arain, MBBS, Terence Herman, MD and Chance Matthiesen, MD	2015	Excluded	not enough data
12	Cost Effectiveness Of Proton Therapy Compared With Photon Therapy In The Management Of Pediatric Medulloblastoma	Raymond B. Mailhot Vega, MD, MPH; Jane Kim, PhD2; Marc Bussie `re, MS	2013	Excluded	not eligible outcome	10.1002/cncr.28322
13	Acute Toxicity In Comprehensive Head And Neck Radiation For Nasopharynx And Paranasal Sinus Cancers: Cohort Comparison Of 3d Conformal Proton Therapy And Intensity Modulated Radiation Therapy	Mark W. McDonald1*, Yuan Liu, Michael G. Moore	2016	Excluded	not cns tumor	10.1186/s13014-016-0600-3
14	Cognitive And Imaging Differences After Proton And Photon Whole Brain Irradiation In A Preclinical Model	Tien T. Tang, PhD, , Janice A. Zawaski, PhD, , Shelli Kesler, PhD	2021	Excluded	modelling	10.1016/j.ijrobp.2021.09.005.
15	Cost Effectiveness Of Proton Versus Photon Radiation Therapy With Respect To The Risk Of Growth Hormone Deficiency In Children	Raymond Mailhot Vega, Jane Kim, Abby Hollander, Jona Hattangadi-Gluth,	2015	Excluded	not eligible outcome	10.1002/cncr.29209
16	Ototoxicity And Cochlear Sparing In Children With Medulloblastoma: Proton Versus Photon Radiation Therapy	A.C. Paulino, A. Mahajan, V.S. Mangona,	2015	Excluded	full article available	International Journal of Radiation Oncology Biology Physics
17	Ototoxicity And Cochlear Sparing In Children With Medulloblastoma: Proton Vs. Photon Radiotherapy	Paulino A. et al	2018	included	-	10.1016/j.radonc.2018.01.002
18	Comparison Of Endocrine Dysfunction And Dosimetry In Pediatric Patients Treated With Proton Versus Photon Radiation Therapy For Medulloblastoma	R. Vatner, S. Shin, G. Legault	2015	included	-	https://www.redjournal.org/article/S0360-3016(15)00812-3/fulltext
19	Improved Neuropsychological Outcomes Following Proton Therapy Relative To X-Ray Therapy For Pediatric Brain Tumor Patients	Jeffrey P. Gross , Stephanie Powell, Frank Zelko	2019	included	-	10.1093/neuonc/noz070
20	Proton Versus Conventional Radiotherapy For Pediatric Salivary Gland Tumors: Acute Toxicity And Dosimetric Characteristics	Stephen R. Grant, BS, David R. Grosshans, MD, PhD, , Stephen D. Bilton, CMD		Excluded	not cns tumor	10.1016/j.radonc.2015.07.022.
21	Protonentherapie Von Rhabdomyosarkompatienten Im Kindesalter	Kristin Gurtner · Michael Baumann	2015	Excluded	single arm study	10.1007/s00066-015-0878-3
22	Whole Ventricular Irradiation For Children With Localised Intracranial Germinoma: Arguments For Proton Therapy In Comparison To Imrt And Tomotherapy	C. Alapetite, L. De Marzi, S. Zefkil	2010	Excluded	not enough data	http://neuro-oncology.oxfordjournals.org/
23	Mixed-Beam Approach In Locally Advanced Nasopharyngeal Carcinoma: Imrt Followed By Proton Therapy Boost Versus Imrt-Only. Evaluation Of Toxicity And Efficacy	Daniela Alterio, Emma D’Ippolito, Barbara Vischioni	2020	Excluded	not cns tumor	https://www.tandfonline.com/loi/ionc20
24	Proton Or Photon Irradiation For Hemangiomas Of The Choroid? A Retrospective Comparison	STEFAN HÖCHT, M.D., JOACHIM WACHTLIN, M.D., NIKOLAOS E. BECHRAKIS, M.D	2006	Excluded	adults	10.1016/j.ijrobp.2006.04.051
25	Higher Rates Of Pseudoprogression Among Pediatric Low-Grade Glioma Patients Treated With Proton Versus Photon Radiotherapy	Ethan B. Ludmir, MD, Anita Mahajan, MD, Arnold Paulino	2019	Excluded	not eligible outcome	International Journal of Radiation Oncology • Biology • Physics
26	Early Post Radiation Changes And Efficacy In Children With Atrt Treated On Cog Acns 0333: A Comparison Of Proton Vs Photon Therapy	Anita Mahajan, Doug Strother, Ian Pollack	2017	Excluded	not eligible outcome	Neuro-Oncology, June
27	Predictive Risk Of Radiation Induced Cerebral Necrosis In Pediatric Brain Cancer Patients After Vmat Versus Proton Therapy	Derek Freund, Rui Zhang, Mary Sanders	2015	Excluded	not eligible outcome	10.3390/cancers7020617
28	Skin Toxicity Pro Le Of Photon Radiotherapy Versus Proton Beam Therapy In Paediatric And Young Adult Patients With Sarcomas	S. Gaito y, A. Abravan zx, J. Richardson	2021	Excluded	not cns tumor	https://doi.org/10.1016/j.clon.2021.03.009
29	Late Effects Of Craniospinal Irradiation For Standard Risk Medulloblastoma In Paediatric Patients: A Comparison Of Treatment Techniques	J. Leman	2016	Excluded	not eligible outcome	http://dx.doi.org/10.1016/j.radi.2016.05.003
30	Proton Versus Photon Radiation Therapy For Patients With High-Risk Neuroblastoma: The Need For A Customized Approach	Christine Hill-Kayser, MD,Zelig Tochner, MD,Stefan Both, PhD	2013	Excluded	not cns tumor	10.1002/pbc.24606
31	Unexpected Effects Of Photontherapy And Protontherapy On Vegfc Production And Tumor Aggressiveness In Different Medulloblastoma Subgroups	onia Martial1, Yannick Comoglio1, Alvaro Javier Feliz Morel	2019	Excluded	not eligible outcome	10.1159/000499516
32	Photons Or Protons For Non–Central Nervous System Solid Malignancies In Children: A Historical Perspective And Important Highlights	Najat C. Daw, MD, and Anita Mahajan, MD	2022	Excluded	not cns tumor	5.38.242.166 on December 6, 2022 from 005.038.242.166
33	The Potential Of Intensity-Modulated Proton Radiotherapy To Reduce Swallowing Dysfunction In The Treatment Of Head And Neck Cancer: A Planning Comparative Study	Hans Paul van der Laan, Tara A. van de Water, Heleen E. van Herpt	2013	Excluded	not eligible outcome	https://www.tandfonline.com/loi/ionc20
34	Proton Pencil Beam Scanning Vs Vmat For Craniospinal Irradiation In Fully Grown Pediatric Patient: A Case Report	Barbara Rombi1, Francesco Fellin, Sabina Vennarin	2016	Excluded	not enough data	10.1093/neuonc/now082.18
35	Potential Reduction Of The Incidence Of Radiation-Induced Second Cancers By Using Proton Beams In The Treatment Of Pediatric Tumors	RAYMOND MIRALBELL, M.D., ANTONY LOMAX, PH.D.,LAURA CELLA, M.SC	2022	Excluded	not eligible outcome	S0360-3016(02)02982-6
36	Predicted Relative Risk Of Premature Ovarian Failure For Three Radiotherapy Modalities In A Girl Receiving Craniospinal Irradiation	A Pérez-Andújar, , W D Newhauser, , P J Taddei	2020	Excluded	not enough data	10.1088/0031-9155/58/10/3107.
37	Craniospinal Irradiation Techniques: A Dosimetric Comparison Of Proton Beams With Standard And Advanced Photon Radiotherapy	MYONGGEUN YOON, PH.D.,*DONG HO SHIN, PH.D., JINSUNG KIM, PH.D	2011	Excluded	not eligible outcome	10.1016/j.ijrobp.2010.06.039
38	Combined Proton And Photon Conformal Radiotherapy For Intracranial Atypical And Malignant Meningioma	CHRISTOS BOSKOS, M.D.,y LOIC FEUVRET, M.D.,z GEORGES NOEL, M.D., PH.D.	2009	Excluded	combined therapy	10.1016/j.ijrobp.2008.10.053
39	A Critical Review Of Radiation Therapy: From Particle Beam Therapy (Proton, Carbon, And Bnct) To Beyond	Yoshitaka Matsumoto, Nobuyoshi Fukumitsu, Hideyuki Sakurai	2021	Excluded	not enough data	https://doi.org/10.3390/jpm11080825
40	Radiosurgery Or Hypofractionated Stereotactic Radiotherapy After Craniospinal Irradiation In Children And Adults With Medulloblastoma And Ependymoma	Aleksandra Napieralska, Iwona Brąclik, & Michał Radwan	2018	Excluded	not proton or photon	https://doi.org/10.1007/s00381-018-4010-8
41	Second Cancer Risk After Primary Cancer Treatment With Three-Dimensional Conformal, Intensity-Modulated, Or Proton Beam Radiation Therapy	Michael Xiang, MD, PhD; Daniel T. Chang, MD; and Erqi L. Pollom, MD, MS	2020	Excluded	not eligible outcome	10.1002/cncr.32938
42	Risk Of Second Cancers After Photon And Proton Radiotherapy: A Review Of The Data	Torunn I. Yock and Paul A. Caruso	2012	Excluded	not eligible outcome	10.1097/HP.0b013e3182609ba4
43	Second Non-Ocular Tumors Among Survivors Of Retinoblastoma Treated With Contemporary Photon And Proton Radiotherapy	Roshan V. Sethi, BS, Helen A. Shih, MD, Beow Y. Yeap, ScD	2014	Excluded	not eligible outcome	10.1002/cncr.28387.
44	Risk Of Radiation-Induced Secondary Cancers In Pediatric Patients With Cns Tumors: A Comparison Of Intensity Modulated Proton Therapy And Intensity Modulated Radiotherapy	N. R. Shin1, C. Laude, E. Soisson	2011	Excluded	not eligible outcome	53rd Annual ASTRO Meeting
45	Estimated Risk Of Radiation-Induced Cancer Following Paediatric Cranio-Spinal Irradiation With Electron, Photon And Proton Therapy	CAMilla H. StoKKEvåg, , Grete-May EngESEth, KristiAN S. ytre-HAUge	2015	Excluded	not eligible outcome	10.3109/0284186X.2014.928420
46	Lifetime Attributable Risk Of Radiation-Induced Secondary Cancer From Proton Beam Therapy Compared With That Of Intensity-Modulated X-Ray Therapy In Randomly Sampled Pediatric Cancer Patients	Masaya Tamura, Hideyuki Sakurai, Masashi Mizumoto	2016	Excluded	not eligible outcome	10.1093/jrr/rrw088
47	Risk Of Secondary Malignant Neoplasms In Children Following Proton Therapy Vs. Photon Therapy For Primary Cns Tumors	R. Upadhyay,D. Yadav,B. Venkatesulu,	2022	Excluded	not eligible outcome	International Journal of Radiation Oncology Biology Physics
48	Preliminary Report Of Secondary Malignant Neoplasm Incidence In Pediatric Patients Receiving Proton Versus Photon Craniospinal Irradiation For Medulloblastoma	A.C. Paulino, D.R. Grosshans, E.B. Ludmir	2019	Excluded	not eligible outcome	Oral Scientific Sessions Volume 105 Number 1S Supplement 2019
49	Second Malignant Neoplasm Risk After Craniospinal Irradiation In X-Ray-Based Techniques Compared To Proton Therapy	Vasanthan Sakthivel · Kadirampatti M. Ganesh · Craig McKenzie	2019	Excluded	not eligible outcome	https://doi.org/10.1007/s13246-019-00731-y
50	Incidence Of Second Malignancies Among Patients Treated With Proton Versus Photon Radiation	Christine S. Chung, MD, MPH, Torunn I. Yock, MD, MCh,y Kerrie Nelson, PhD	2013	Excluded	not eligible outcome	http://dx.doi.org/10.1016/j.ijrobp.2013.04.030
51	Lifetime Risk For Developing A Second Malignancy In The High/Medium-Dose Region For Pediatric Patients For Different Radiation Therapy Modalities	M. Moteabbed, T. Yock, H. Paganetti	2011	Excluded	not eligible outcome	I. J. Radiation Oncology d Biology d Physics Volume 81, Number 2, Supplement, 2011
52	Assessing Second Cancer Risk After Primary Cancer Treatment With Photon Or Proton Radiotherapy	Thomas F. DeLaney, MD, Torunn I. Yock, MD; and Harald Paganetti, PhD	2020	Excluded	not eligible outcome	10.1002/cncr.32936
53	Assessment Of Radiation-Induced Second Cancer Risks In Proton Therapy And Imrt For Organs Inside The Primary Radiation Field	Harald Paganetti1, Basit S Athar, Maryam Moteabbed	2012	Excluded	not eligible outcome	10.1088/0031-9155/57/19/6047
54	Second Non-Ocular Tumors Among Survivors Of Retinoblastoma Treated With Contemporary Photon And Proton Radiotherapy	Roshan V. Sethi, BS, Helen A. Shih, MD, Beow Y. Yeap, ScD	2015	Excluded	not eligible outcome	10.1002/cncr.28387.
55	A Review Of Dosimetric And Toxicity Modeling Of Proton Versus Photon Craniospinal Irradiation For Pediatrics Medulloblastoma	Evangeline S. Q. Ho, Sarah A. Barrett & Laura M. Mullaney	2017	Excluded	not eligible outcome	https://doi.org/10.1080/0284186X.2017.1324207
56	Assessment Of Organ Dose Reduction And Secondary Cancer Risk Associated With The Use Of Proton Beam Therapy And Intensity Modulated	Hiroshi Fuji, Uwe Schneider, Yuji Ishida	2013	Excluded	not eligible outcome	http://www.ro-journal.com/content/8/1/255
57	Radiation Therapy In Treatment Of Neuroblastomas	ERIC J. HALL, D.PHIL., D.SC.	2006	Excluded	not eligible outcome	I. J. Radiation Oncology Biology Physics Volume 65, Number 1, 2006
58	Intensity-Modulated Radiation Therapy, Protons, And The Risk Of Second Cancers	Ethan B. Ludmir, M.D, Anita Mahajan, M.D, Arnold C. Paulino, M.D.	2018	Excluded	not eligible outcome	https://academic.oup.com/neuro-oncology/advance-article-abstract/doi/10.1093/neuonc/noz042/5308917
59	Increased Risk Of Pseudoprogression Among Pediatric Low-Grade Glioma Patients Treated With Proton Versus Photon Radiotherapy	Maryam Moteabbed, Torunn I Yock, and Harald Paganetti	2014	Excluded	not eligible outcome	10.1088/0031-9155/59/12/2883
60	The Risk Of Radiation-Induced Second Cancers In The High To Medium Dose Region: A Comparison Between Passive And Scanned Proton Therapy, Imrt And Vmat For Pediatric Patients With Brain Tumors	S. Joy Trybula , Mark W. Youngblood , Hanna R. Kemeny	2021	Excluded	not eligible outcome	10.3389/fonc.2021.760691
61	Radiation Induced Cavernomas In The Treatment Of Pediatric Medulloblastoma: Comparative Study Between Proton And Photon Radiation Therapy	Camilla H. Stokkevåg, Grete-May Engeseth, Kristian S. Ytre-Hauge	2014	Excluded	not eligible outcome	https://www.tandfonline.com/loi/ionc20
62	Estimated Risk Of Radiation-Induced Cancer Following Paediatric Cranio-Spinal Irradiation With Electron, Photon And Proton Therapy	Emily Warren, , Amanda Child, Paul Cirino	2018	Excluded	full article available	https://academic.oup.com/neuro-oncology/article-abstract/20/suppl_2/i27/5001054
63	Better Social, Cognitive, And Academic Outcomes Among Pediatric Brain Tumor Survivors Treated With Proton Versus Photon Radiation Therap	Amanda E. Child, PhD, , Emily A. Warren, PhD, , David R. Grosshans, MD/PhD	2021	included	-	10.1002/pbc.29125.
64	Long-Term Cognitive And Academic Outcomes Among Pediatric Brain Tumor Survivors Treated With Proton Versus Photon Radiotherapy	L. Kahalley, D.R. Grosshans, A. Paulino	2014	Excluded	full article available	International Journal of Radiation Oncology Biology Physics
65	Iq Change Over Time In Pediatric Brain Tumor Patients Treated With Proton Beam Radiation Therapy Versus Photon Radiation Therapy	Lisa S. Kahalley, M. Douglas Ris, Bartlett D. Moore	2012	Excluded	full article available	44th CONGRESS OF THE INTERNATIONAL SOCIETY OF PAEDIATRIC ONCOLOGY (SIOP) 2012,LONDON, UNITED KINGDOM, 5th –8th OCTOBER, 2012 SIOP ABSTRACTS
66	Change In Iq Over Time Among Pediatric Brain Tumor Patients Treated With Proton Beam Radiation Therapy Versus Conventional Radiation Therapy	Lisa S. Kahalley, M. Douglas Ris, David R. Grosshans,	2016	included	-	10.1200/JCO.2015.62.1383
67	Comparing Intelligence Quotient Change After Treatment With Proton Versus Photon Radiation Therapy For Pediatric Brain Tumors	Kahalley and colleagues	2019	Excluded	full article available	10.1200/JCO.19.01706.
68	Intelligence Outcomes After Proton Versus Photon Therapy	A.T.T. Yip, M.P. Huynh-Le, J. Crawford,	2020	Excluded	full article available	Poster Q&A Sessions Volume 108 Number 3S Supplement 2020
69	Comparing Endocrine And Neurocognitive Outcomes In Pediatric Brain Tumor Patients Treated With Proton Vs Photon Radiation	Anthony T. Yipa,, Justin D. Yu a, , Minh-Phuong Huynh-Le	2022	included	-	https://doi.org/10.1016/j.ctro.2022.02.010
70	Post-Treatment Neuroendocrine Outcomes Among Pediatric Brain Tumor Patients: Is There A Difference Between Proton And Photon Therapy?	Kevin Bielamowicz, M. Fatih Okcu, Rona Sonabend	2016	Excluded	full article available	10.1093/neuonc/now082.11
71	Decreased Incidence Of Hypothyroidism After Craniospinal Irradiation (Csi) With Proton Therapy (Prt) In Patients With Medulloblastoma	T. Yock1, S. Goldberg1, J.F. Stoneű, D.E. Gaudet	2016	Excluded	full article available	48th CONGRESS OF THE INTERNATIONAL SOCIETY OF PAEDIATRIC ONCOLOGY (SIOP)
72	A Comparison Of Pedsql Hrqol Outcomes In Medulloblastoma Patients Treated With Modern Photon (Xrt) Or Proton Radiotherapy (Pt)	CristinaBoix,LauraMangado1,OfeliaMartinez,Ester Gomez-Navarro	2022	Excluded	not enough data	10.1002/pbc.29952
73	Differences In Long-Term Neuropsychological Profile In Pediatric Survivors Of Posterior Fossa Tumor (Tfp) Treated With Proton Radiotherapy (Prt) Compared To Photon Radiotherapy (Xrt)	Bree R. Eaton, Natia Esiashvili, Sungjin Kim	2016	Excluded	newest article available	10.1093/neuonc/nov302
74	Endocrine Outcomes With Proton And Photon Radiotherapy For Standard Risk Medulloblastoma	Mikaela Doig,Eva Bezak, Nayana Parange,	2022	Excluded	full article available	Journal of Medical Radiation Sciences (2022) 69, 3--83
75	Health-Related Quality Of Life In Childhood Cancer Survivors Following Photon And Proton Radiation Therapy	Abhishek Bavle , Anand Srinivasan, Farooq Choudhry	2021	Excluded	systematic review	10.1093/nop/npaa06
76	Systematic Review Of The Incidence And Risk Factors For Cerebral Vasculopathy And Stroke After Cranial Proton And Photon Radiation For Childhood Brain Tumors	Bree R. Eaton, MD, Grace W. Fong, PhD, , Lisa M. Ingerski, PhD	2022	included	-	10.1002/cncr.33774.
77	Intellectual Functioning Among Case-Matched Cohorts Of Children Treated With Proton Or Photon Radiation For Standard-Risk Medulloblastoma	orunn I Yock, Beow Y Yeap, David H Ebb, Elizabeth Weyman	2016	Excluded	not eligible outcome	http://dx.doi.org/10.1016/
78	Long-Term Toxic Eﬀ Ects Of Proton Radiotherapy For Paediatric Medulloblastoma: A Phase 2 Single-Arm Study	Dominique Fortin, · Derek Tsang · Angela Ng · Normand Laperriere	2017	Excluded	not eligible outcome	10.1007/s11060-017-2597-3
79	Monte Carlo-Driven Predictions Of Neurocognitive And Hearing Impairments Following Proton And Photon Radiotherapy For Pediatric Brain-Tumor Patients	Lisa Kahalley, , Rachel Peterson, M. Douglas Ris	2020	Excluded	full article available	Neuro-Oncology, December
80	Longitudinal Comparison Of Neurocognitive Trajectories In Pediatric Medulloblastoma Patients Treated With Proton Versus Photon Radiotherapy	D. Fortin, A. Ng,D.S.C. Tsang,M.B. Sharpe	2016	Excluded	not enough data	International Journal of Radiation Oncology Biology Physics
81	Predicting Iq And The Risk Of Hearing Loss Following Proton Versus Photon Radiation Therapy For Pediatric Brain Tumor Patients	R. Zhang, R. Howell, P. Taddei, A. Giebeler	2013	Excluded	not eligible outcome	International Journal of Radiation Oncology Biology Physics
82	Prediction Of Relative Risks Of Radiogenic Second Cancer And Cardiac Toxicity For 17 Pediatric Medulloblastoma Patients Treated With Photon Or Proton Craniospinal Irradiation	I Atean, N Shin, A Toltz	2013	Excluded	not eligible outcome	10.1093/neuonc/not187
83	Predicting The Intellectual Outcome In Children And Adolescent With Brain Tumors Treated With Modern Radiation Techniques: A Population-Based Study	T.E. Merchant, C.H. Hua, N.D. Sabin	2016	Excluded	not eligible outcome	International Journal of Radiation Oncology Biology Physics Volume 96 Number 2S Supplement 2016
84	Necrosis, Vasculopathy, And Neurological Complications After Proton Therapy For Childhood Craniopharyngioma: Results From A Prospective Trial And A Photon Cohort Comparison	Torunn I. Yock, MD MCH,	2014	Excluded	not enough data	10.1016/j.radonc.2014.08.017.
85	Quality Of Life Outcomes In Proton And Photon Treated Pediatric Brain Tumor Survivors	Arnold C. Paulino, MD; Ethan B. Ludmir, MD; David R. Grosshans, MD, PhD	2021	included	-	10.1002/cncr.33783
86	Overall Survival And Secondary Malignant Neoplasms In Children Receiving Passively Scattered Proton Or Photon Craniospinal Irradiation For Medulloblastoma	Kevin Bielamowicz, M. Fatih Okcu, Rona Sonabend	2018	included	-	https://doi.org/10.1080/08880018.2018.1471111
87	Hypothyroidism After Craniospinal Irradiation With Proton Or Photon Therapy In Patients With Medulloblastoma	K. Danielle Aldrich, , Vincent E. Horne, , Kevin Bielamowicz	2021	included	-	10.1007/s11060-021-03847-y.
88	Comparison Of Hypothyroidism, Growth Hormone Deficiency, And Adrenal Insufficiency Following Proton And Photon Radiotherapy In Children With Medulloblastoma	Bree R. Eaton, MD,Natia Esiashvili, MD,Sungjin Kim, MS	2015	included	-	http://dx.doi.org/10.1016/j.ijrobp.2015.09.014
89	Clinical Outcomes Among Children With Standard-Risk Medulloblastoma Treated With Proton And Photon Radiation Therapy: A Comparison Of Disease Control And Overall Survival	Amanda E. Child Emily A. Warren David R. Grosshans	2021	included	-	10.1002/pbc.29125
90	Long-Term Cognitive And Academic Outcomes Among Pediatric Brain Tumor Survivors Treated With Proton Versus Photon Radiotherapy	Monika Sparber-Sauer, Maximilian Dietzschold3 Anton Schönstein	2023	included	-	10.1002/pbc.30742
91	Radiotherapy And Long-Term Sequelae In Pediatric Patients With Parameningeal Rhabdomyosarcoma: Results Of Two Cooperative Weichteilsarkom Studiengruppe (Cws) Trials And One Registry	Bree R. Eaton, MD; Grace W. Fong, PhD; Lisa M. Ingerski, PhD	2021	included	-	10.1002/cncr.33774
92	Intellectual Functioning Among Case-­ Matched Cohorts Of Children Treated With Proton Or Photon Radiation For Standard-­ Risk Medulloblastoma	Lisa S. Kahalley, PhD; Rachel Peterson, PhD; M. Douglas Ris, PhD	2019	included	-	https://doi.org/10.1200/JCO.19.1706
93	Superior Intellectual Outcomes After Proton Radiotherapy Compared With Photon Radiotherapy For Pediatric Medulloblastoma	Kyung Taek Hong, Da Hye Lee, Bo Kyung Kim	2020	included	-	https://doi.org/10.1186/s12885-020-07484-y
94	Treatment Outcome And Long-Term Follow-Up Of Central Nervous System Germ Cell Tumor Using Upfront Chemotherapy With Subsequent Photon Or Proton Radiation Therapy: A Single Tertiary Center Experience Of 127 Patients	Andrew J. Bishop, MD, Brad Greenfield, MD, , Anita Mahajan, MD	2014	included	-	10.1016/j.ijrobp.2014.05.051.
95	Proton Beam Therapy Versus Conformal Photon Radiation Therapy For Childhood Craniopharyngioma: Multi-Institutional Analysis Of Outcomes, Cyst Dynamics, And Toxicity	SANGHYUK SONG , HYEON JIN PARK , JONG HYUNG YOON	2014	included	-	10.3109/0284186X.2014.887225
96	Proton Beam Therapy Reduces The Incidence Of Acute Haematological And Gastrointestinal Toxicities Associated With Craniospinal Irradiation In Pediatric Brain Tumors	Kevin X. Liu, MD, DPhil,Myrsini Ioakeim-Ioannidou, MD, Matthew S. Susko, MD	2021	included	-	https://doi.org/10.1016/j.ijrobp.2020.09.049
97	A Multi-Institutional Comparative Analysis Of Proton And Photon Therapy-Induced Hematologic Toxicity In Patients With Medulloblastoma	Vijay M. Ravindra, MD, MSPH,M. Fatih Okcu, MD, MPH, Lucia Ruggieri	2021	included	-	10.3171/2020.11.PEDS20803.
98	Comparison Of Multimodal Surgical And Radiation Treatment Methods For Pediatric Craniopharyngioma: Long-Term Analysis Of Progression-Free Survival And Morbidity	Emily A. H. Warren Kimberly P. Raghubar Paul T. Cirino	2022	included	-	10.1002/pbc.29645
99	Cognitive Predictors Of Social Adjustment In Pediatric Brain Tumor Survivors Treated With Photon Versus Proton Radiation Therapy	Mariko Sato, MD, PhD; Jillian R. Gunther, MD, PhD; Anita Mahajan, MD	2017	included	-	10.1002/cncr.30623
100	Progression-Free Survival Of Children With Localized Ependymoma Treated With Intensity-Modulated Radiation Therapy Or Proton-Beam Radiation Therapy	Jeffrey P. Gross , Stephanie Powell, Frank Zelko	2019	included	-	:10.1093/neuonc/noz070
101	Improved Neuropsychological Outcomes Following Proton Therapy Relative To X-Ray Therapy For Pediatric Brain Tumor Patients	Rachel K. Peterson & Jennifer M. Katzenstein	2018	included	-	https://www.tandfonline.com/loi/hchc20
102	Working Memory And Processing Speed Among Pediatric Brain Tumor Patients Treated With Photon Or Proton Beam Radiation Therapy	M. Ioakeim-Ioannidou,K.X. Liu, M.S. Susko	2019	included	-	International Journal of Radiation Oncology Biology Physics Volume 105 Number 1S Supplement 2019
103	A Multi-Institutional Retrospective Comparative Analysis Of Proton And Photon Therapy-Induced Hematologic Toxicity In Medulloblastoma Patients.	A. Lassaletta, E. Panizo, F. Vazquez	2021	included	-	ESTRO 2021
104	Proton Versus Photon Craniospinal Irradiation In Pediatric Patients With High-Risk Medulloblastoma	Mehmet Okcu, Danielle Aldrich, Vince Horne	2022	included	-	2020 ASPHO Conference Paper and Poster Index
105	Decreased Risk of Hypothyroidism After Proton Craniospinal Irradiation in Medulloblastoma Patients	A.B. Hopper,1B. Chou, J. Elster, K. Guram	2019	included	-	International Journal of Radiation Oncology Biology Physics Volume 105 Number 1S Supplement 2019
106	A Comparison Of Acute Toxicities Between Vertebral-Body- Sparing Proton Craniospinal Irradiation And Standard Photon Csi In Pediatric Patients	Emily A. H. Warren Kimberly P. Raghubar Paul T. Cirino	2022	included	-	10.1002/pbc.29645
107	Cognitive Predictors Of Social Adjustment In Pediatric Brain Tumor Survivors Treated With Photon Versus Proton Radiation Therapy	Rachel K. Peterson & Jennifer M. Katzenstein	2018	included	-	https://doi.org/10.1080/02739615.2018.1510330
108	Working Memory And Processing Speed Among Pediatric Brain Tumor Patients Treated With Photon Or Proton Beam Radiation Therapy	Sara McElroy, Subha Mazzone, Rene McNall-Knapp	2018	included	-	2018 ASPHO ABSTRACTS
109	Comparing Neurocognitive Function Among Pediatric Brain Tumor Patients Treated with Proton Versus Photon Radiation Therapy	NourahAlmutlaq1,DanielRunco,NadineHaddad	2022	included	-	10.1002/pbc.29952
110	Characterization Of Endocrinopathies In Children Treated For Medulloblastomas	Suguru Uemura, Yusuke Demizu, Daiichiro Hasegawa	2022	included	-	10.1002/cam4.4553
111	The Comparison Of Acute Toxicities Associated With Craniospinal Irradiation Between Photon Beam Therapy And Proton Beam Therapy In Children With Brain Tumors	R. Vatner, S. Shin, G. Legault	2015	included	-	International Journal of Radiation Oncology Biology Physics Volume 93 Number 3S Supplement 2015
112	Comparison Of Endocrine Dysfunction And Dosimetry In Pediatric Patients Treated With Proton Versus Photon Radiation Therapy For Medulloblastoma	Katharina Weusthof, Peggy Lüttich, Sebastian Regnery	2021	included	-	10.3390/cancers13143538. 13143538.org/10.3390/cancers
113	Neurocognitive Outcomes In Pediatric Patients Following Brain Irradiation	Andrew J. Bishop, MD,Brad Greenfield, MD,y Anita Mahajan, MD	2014	included	-	http://dx.doi.org/10.1016/j.ijrobp.2014.05.051
114	Proton Beam Therapy Versus Conformal Photon Radiation Therapy For Childhood Craniopharyngioma: Multi-Institutional Analysis Of Outcomes, Cyst Dynamics, And Toxicity	Genevie `ve Legault, Akansha Chhabra, and Jeffrey C. Allen	2013	included	-	10.1093/neuonc/nos234
115	Comparison Of The Incidence And Time Of Onset Of Thyroid Dysfunction In Patients With Medulloblastoma Treated With Proton Or Photon Craniospinal Irradiation	Gyu Sang Yoo , Yeong Il Yu, , Sungkoo Cho,	2022	included	-	https://doi.org/10.4143/crt.2021.332
116	Chronological Analysis Of Acute Hematological Outcomes After Proton And Photon Beam Craniospinal Irradiation In Pediatric Brain Tumors	Mette Marie Baunsgaard, Anne Sophie Lind Helligso, Louise Tram Henriksen	2023	included	-	https://doi.org/10.1530/EC-22-0365
117	Growth Hormone Deficiency In Adult Survivors Of Childhood Brain Tumors Treated With Radiation	Soumya Unnikrishnan, MD, MS, Anthony T. Yip, MD, MAS, Alexander S. Qian, MD,	2023	included	-	10.1097/MPH.0000000000002724
118	Neurocognitive Outcomes In Multiethnic Pediatric Brain Tumor Patients Treated With Proton Versus Photon Radiation	Carsten Friedrich, Svenja Boekhoff, Martin Bischoff	2023	included	-	10.3389/fonc.2023.1180993
119	Outcome After Proton Beam Therapy Versus Photon-Based Radiation Therapy In Childhood- Onset Craniopharyngioma Patients—Results Of Kraniopharyngeom 2007	Lisa E. Mash, Ph.D.,Lisa S. Kahalley, PhD,M. Fatih Okcu	2024	included	-	10.1037/neu0000882.
120	Superior Verbal Learning And Memory In Pediatric Brain Tumor Survivors Treated With Proton Versus Photon Radiotherapy	Saif Aljabab, MBBS, FRCPC; Shushan Rana, MD; Shadonna Maes, CMD	2022	Excluded	not eligible outcome	10.14338/IJPT-21-00001.1
121	The Advantage Of Proton Therapy In Hypothalamic-Pituitary Axis And Hippocampus Avoidance For Children With Medulloblastoma	Thomas E. Merchant, DO, PhD, Chia-ho Hua, PhD, Hemant Shukla, MS	2008	Excluded	not eligible outcome	10.1002/pbc.21530
122	Proton Versus Photon Radiotherapy For Common Pediatric Brain Tumors: Comparison Of Models Of Dose Characteristics And Their Relationship To Cognitive Function	Laura Toussaint a,⇑, Daniel J. Indelicato b, Ludvig P. Muren	2019	Excluded	not eligible outcome	https://doi.org/10.1016/j.radonc.2019.08.002
123	Temporal Lobe Sparing Radiotherapy With Photons Or Protons For Cognitive Function Preservation In Paediatric Craniopharyngioma	N. Shin,A. Toltz, C. Laude	2013	Excluded	not eligible outcome	International Journal of Radiation Oncology Biology Physics Volume 87 Number 2S Supplement 2013
124	Risk Of Radiation-Induced Late Effects For Pediatric Patients Receiving Craniospinal Irradiation Comparing 3d-Crt, Imrt, And Impt	Zˇeljka Knezˇ evic´ , Liliana Stolarczyk, Iva Ambrozova	2022	Excluded	not eligible outcome	10.3389/fonc.2022.904563
125	Out-Of-Field Doses Produced By A Proton Scanning Beam Inside Pediatric Anthropomorphic Phantoms And Their Comparison With Different Photon Modalities	Drosoula Giantsoudi, Ph.D, Joao Seco, Ph.D., Bree R. Eaton, M.D	2017	Excluded	not eligible outcome	10.1016/j.ijrobp.2017.01.226.
126	Evaluating Intensity Modulated Proton Therapy Relative To Passive Scattering Proton Therapy For Increased Vertebral Column Sparing In Csi In Growing Pediatric Patients	Thomas E. Merchant, DO, PhD,Chia-ho Hua, PhD,Hemant Shukla, M	2008	Excluded	not eligible outcome	10.1002/pbc.21530
127	Proton Versus Photon Radiotherapy For Common Pediatric Brain Tumors: Comparison Of Models Of Dose Characteristics And Their Relationship To Cognitive Function	Basit S. Athar, Ph.D., Harald Paganetti, Ph.D.	2011	Excluded	not eligible outcome	10.1016/j.radonc.2010.11.003.
128	Comparison Of Second Cancer Risk Due To Out-Of-Field Doses From 6-Mv Imrt And Proton Therapy Based On 6 Pediatric Patient Treatment Plans	W. H. ST. CLAIR, M.D., PH.D.,J. A. ADAMS, C.M.D., M. BUES, PH.D., B. C. FULLERTON, PH.D	2004	Excluded	not eligible outcome	10.1016/S0360-3016(03)01574-8
129	Advantage Of Protons Compared To Conventional X-Ray Or Imrt In The Treatment Of A Pediatric Patient With Medulloblastoma	Ricardo Ribeiro Alves Fernandes, PhD, Cid Manso de Mello Vianna, PhD, Renata Leborato Guerra, PhD	2019	Excluded	not eligible outcome	https://doi.org/10.1016/j.vhri.2019.03.006
130	Cost-Effectiveness Of Proton Versus Photon Therapy In Pediatric Medulloblastoma Treatment: A Patient Volumeebased Analysis	LOI C FEUVRET, M.D.,GEORGES NOEL, M.D.,y DAMIEN C. WEBER, M.D	2007	Excluded	not eligible outcome	10.1016/j.ijrobp.2007.07.2326
131	A Treatment Planning Comparison Of Combined Photon–Proton Beams Versus Proton Beams–Only For The Treatment Of Skull Base Tumors	MARTIN FUSS, M.D.,EUGEN B. HUG, M.D., ROSEMARY A. SCHAEFER, B.S	1999	Excluded	not eligible outcome	S0360-3016(99)00337-5
132	Proton Radiation Therapy (Prt) For Pediatric Optic Pathway Gliomas: Comparison With 3d Planned Conventional Photons And A Standard Photon Technique	S. B. Harrabi· N. Bougatf· A. Mohr	2016	Excluded	not eligible outcome	10.1007/s00066-016-1005-9
133	Dosimetric Advantages Of Proton Therapy Over Conventional Radiotherapy With Photons In Young Patients And Adults With Low-Grade Glioma	Rui Zhanga, Rebecca M. Howell , Phillip J. Taddei	2014	Excluded	not eligible outcome	http://dx.doi.org/10.1016/j.radonc.2014.07.003
134	A Comparative Study On The Risks Of Radiogenic Second Cancers And Cardiac Mortality In A Set Of Pediatric Medulloblastoma Patients Treated With Photon Or Proton Craniospinal Irradiation	CATHERINE T. LEE, M.D., STEPHEN D. BILTON, C.M.D.,ROBIN M. FAMIGLIETTI, C.M.D	2005	Excluded	not eligible outcome	10.1016/j.ijrobp.2005.01.060
135	Treatment Planning With Protons For Pediatric Retinoblastoma, Medulloblastoma, And Pelvic Sarcoma: How Do Protons Compare With Other Conformal Techniques?	Yvonne Hu, Raymond Dalfsen,1Scott N Penfold	2020	Excluded	not eligible outcome	10.1111/1754-9485.13018
136	Comparative Proton Versus Photon Treatment Planning For The Medicare Medical Treatment Overseas Program: The Royal Adelaide Hospital Experience	Laura Toussaint, Daniel J. Indelicato b, Ludvig P. Muren	2019	Excluded	not eligible outcome	https://doi.org/10.1016/j.radonc.2019.08.002
137	Temporal Lobe Sparing Radiotherapy With Photons Or Protons For Cognitive Function Preservation In Paediatric Craniopharyngioma	RAYMOND MIRALBELL, M.D. LAURA CELLA, M.SC. DAMIEN WEBER, M.D.	2000	Excluded	not eligible outcome	S0360-3016(00)00494-6
138	Optimizing Radiotherapy Of Orbital And Paraorbital Tumors: Intensity-Modulated X-Ray Beams Vs. Intensity-Modulated Proton Beams	Yasmin Lassen-Ramshad, Anne Vestergaard, Klaus Seiersen, Henrik Pagh Schultz	2012	Excluded	not eligible outcome	http://neuro-oncology.oxfordjournals.org/
139	Advanced Photon Radiotherapy Techniques Compared To Proton Treatment For Small Targets, A Dose Planning Study In A Recurrent Childhood Ependymoma	RICCARDO SANTONI, M.D.,NORBERT LIEBSCH, M.D., PH.D.,DIANNE M. FINKELSTEIN, PH.D	1998	Excluded	not eligible outcome	S0360-3016(98)00031-5
140	Temporal Lobe (Tl) Damage Following Surgery And High-Dose Photon And Proton Irradiation In 96 Patients Affected By Chordomas And Chondrosarcomas Of The Base Of The Skull	Emil Schüler, Kjell Eriksson Elin Hynning	2015	Excluded	not eligible outcome	10.1002/mp.12233
141	Very High-Energy Electron (Vhee) Beams In Radiation Therapy; Treatment Plan Comparison Between Vhee, Vmat, And Ppbs	Mu-Han Lin PhD a,Ming Yang PhDa,, Jingjing Dougherty PhD	2019	Excluded	not eligible outcome	https://doi.org/10.1016/j.prro.2019.09.008
142	Radiation Therapy For Pediatric Brain Tumors Using Robotic Radiation Delivery System And Intensity Modulated Proton Therapy	N. PATRIK BRODIN, , PER MUNCK AF ROSENSCH	2011	Excluded	not eligible outcome	10.3109/0284186X.2011.582514
143	Radiobiological Risk Estimates Of Adverse Events And Secondary Cancer For Proton And Photon Radiation Therapy Of Pediatric Medulloblastoma	Jeffrey Dinh, Joshua Stoker, Rola H Georges	2013	Excluded	not eligible outcome	http://www.ro-journal.com/content/8/1/289
144	Comparison Of Proton Therapy Techniques For Treatment Of The Whole Brain As A Component Of Craniospinal Radiation	Jeonghoon Park, Younghee Park, Sung Uk Lee	2015	Excluded	not eligible outcome	015) 10:135
145	Differential Dosimetric Benefit Of Proton Beam Therapy Over Intensity Modulated Radiotherapy For A Variety Of Targets In Patients With Intracranial Germ Cell Tumors	NICHOLAS S. BOEHLING, B.A., DAVID R. GROSSHANS, M.D., PH.D.,JAQUES B. BLUETT , C.M.D., M.S.	2012	Excluded	not eligible outcome	10.1016/j.ijrobp.2010.11.027
146	Dosimetric Comparison Of Three-Dimensional Conformal Proton Radiotherapy, Intensity-Modulated Proton Therapy, And Intensity-Modulated Radiotherapy For Treatment Of Pediatric Craniopharyngiomas	Matthew M. Ladra, Samantha K. Edgington, Anita Mahajan	2014	Excluded	not eligible outcome	10.1016/j.radonc.2014.08.033.
147	A Dosimetric Comparison Of Proton And Intensity Modulated Radiation Therapy In Pediatric Rhabdomyosarcoma Patients Enrolled On A Prospective Phase Ii Proton Study	Sebastian Adeberg , Semi B. Harrabi, Nina Bougatf	2018	Excluded	not eligible outcome	10.3390/cancers10110401
148	Dosimetric Comparison Of Proton Radiation Therapy, Volumetric Modulated Arc Therapy, And Three-Dimensional Conformal Radiotherapy Based On Intracranial Tumor Location	Rui Zhang,, Rebecca M Howell, Annelise Giebeler	2013	Excluded	not eligible outcome	10.1088/0031-9155/58/4/807.
149	Comparison Of Risk Of Radiogenic Second Cancer Following Photon And Proton Craniospinal Irradiation For A Pediatric Medulloblastoma Patient	Tiffany W. Chen , Julian Sison , Becky Lee	2017	Excluded	not eligible outcome	10.7759/cureus.1673
150	A Dosimetric Comparison Of Intensity- Modulated Proton Therapy, Volumetric- Modulated Arc Therapy, And 4π Non- Coplanar Intensity-Modulated Radiation Therapy For A Patient With Parameningeal Rhabdomyosarcoma	Dora Correia a,b,⇑, Dario Terribilini c, Stefan Zepter	2019	Excluded	not eligible outcome	https://doi.org/10.1016/j.ctro.2019.01.002
151	Whole-Ventricular Irradiation For Intracranial Germ Cell Tumors: Dosimetric Comparison Of Pencil Beam Scanned Protons, Intensity- Modulated Radiotherapy And Volumetric-Modulated Arc Therapy	Jérôme Doyen, Alexander Tuan Falk, Vincent Floquet	2015	Excluded	not eligible outcome	http://dx.doi.org/10.1016/j.ctrv.2015.12.007
152	Proton Beams In Cancer Treatments: Clinical Outcomes And Dosimetric Comparisons With Photon Therapy	TORUNN YOCK, M.D., M.C.H., ROBERT SCHNEIDER, C.M.D., ALISON FRIEDMANN, M.D.,	2005	Excluded	not cns tumor	10.1016/j.ijrobp.2005.03.052
153	Proton Radiotherapy For Orbital Rhabdomyosarcoma: Clinical Outcome And A Dosimetric Comparison With Photons	RAY LIN, M.D.,EUGEN B. HUG, M.D.,ROSEMARY A. SCHAEFER, B.S.	2000	Excluded	not eligible outcome	S0360-3016(00)00741-0
154	Conformal Proton Radiation Therapy Of The Posterior Fossa: A Study Comparing Protons With Three-Dimensional Planned Photons In Limiting Dose To Auditory Structures	G. Vidal, J. Arntzen, and C. Henson	2020	Excluded	not eligible outcome	International Journal of Radiation Oncology Biology Physics Volume 106 Number 5 Supplement 2020
155	A Dosimetric Comparison Of Proton Versus Photon Irradiation For Pediatric Glomus Tumor	MYONGGEUN YOON, PH.D.,DONG HO SHIN, PH.D.,JINSUNG KIM, PH.D.,y JONG WON KIM,	2011	Excluded	not eligible outcome	:10.1016/j.ijrobp.2010.06.039
156	Craniospinal Irradiation Techniques: A Dosimetric Comparison Of Proton Beams With Standard And Advanced Photon Radiotherapy	Daichi Takizawa, Masashi Mizumoto, Tetsuya Yamamoto	2017	Excluded	not eligible outcome	10.1186/s13014-017-0775-2
157	A Comparative Study Of Dose Distribution Of Pbt, 3d-Crt And Imrt For Pediatric Brain Tumors	Kris S. Armoogum and Nicola Thorp	2015	Excluded	not eligible outcome	10.3390/cancers7020706
158	Dosimetric Comparison And Potential For Improved Clinical Outcomes Of Paediatric Cns Patients Treated With Protons Or Imrt	Rebecca M Howell, Annelise Giebeler, Wendi Koontz-Raisig	2012	Excluded	not eligible outcome	http://www.ro-journal.com/content/7/1/116
159	Comparison Of Therapeutic Dosimetric Data From Passively Scattered Proton And Photon Craniospinal Irradiations For Medulloblastoma	Elizabeth Wells, Gilbert Vezina, Lindsay Kilburn	2014	Excluded	not eligible outcome	10.1093/neuonc/nou080
160	Acute Brain Injury May Be More Severe From Proton Beam Radiation (Pbr) Than From Conventional Radiation Therapy (Crt) For Young Pediatric Patients With Posterior Fossa Tumors	JEFFREY V. BROWER, DANIEL J. INDELICATO, PHILIPP R. ALDANA	2013	Excluded	not eligible outcome	10.3109/0284186X.2013.767474
161	A Treatment Planning Comparison Of Highly Conformal Radiation Therapy For Pediatric Low-Grade Brainstem Gliomas	JENNA KAHN, B.S.,JAY STEVEN LOEFFLER, M.D.,ANDRZEJ NIEMIERKO, PH.D	2011	Excluded	not eligible outcome	10.1016/j.ijrobp.2010.05.009
162	Long-Term Outcomes Of Patients With Spinal Cord Gliomas Treated By Modern Conformal Radiation Techniques	Tobias Böolling, MD, Julia Weege,Hans Theodor Eich, MD	2015	Excluded	not cns tumor	10.1002/hed.23715
163	Acute And Late Side Effects To Salivary Glands And Oral Mucosa After Head And Neck Radiotherapy In Children And Adolescents. Results Of The ‘‘Registry For The Evaluation Of Side Effects After Radiotherapy In Childhood And Adolescence’’ Side Effects After Radiotherapy In Childhood And Adolescence’’	Mariko Sato, MD, PhD; Jillian R. Gunther, MD, PhD; Anita Mahajan, MD	2017	included	-	10.1002/cncr.30623
164	Progression-Free Survival Of Children With Localized Ependymoma Treated With Intensity-Modulated Radiation Therapy Or Proton-Beam Radiation Therapy	Rui Zhang, Rebecca M Howell, Kenneth Homann	2013	Excluded	not eligible outcome	http://www.ro-journal.com/content/8/1/184
165
