# Supplementary material for: Proton or photon? Comparison of survival and toxicity of two radiotherapy modalities among pediatric brain cancer patients: A systematic review and meta-analysis
Source: PLoS One. 2025 Feb 20;20(2):e0318194. doi: 10.1371/journal.pone.0318194 (PMC11841876; doi:10.1371/journal.pone.0318194)
Supplement: S4 File — (XLSX) [file pone.0318194.s004.xlsx]

## Sheet: Sheet1
Study nr.	Author	Year	Title	Included/Excluded	Reason for Exclusion (if applicable)	Access Information (DOI)	Access Information (website or journal name)
1	A. S. Aaroe, S.Sherani, F.McAleer, M.Fuller, G.Zaky, W.	2021	SHH-driven medulloblastoma with concurrent unilateral renal agenesis	Excluded	Not fitting our PICO	10.1093/neuonc/noab090	https://www.embase.com/search/results?subaction=viewrecord&id=L635831142&from=exporthttp://dx.doi.org/10.1093/neuonc/noab090
2	M. G. Abdel-Wahab, S. S.Rosa, A. A.Lievens, Y.El-Haj, N.Polo Rubio, J. A.Prajogi, G. B.Helgadottir, H.Zubizarreta, E.Meghzifene, A.Ashraf, V.Hahn, S.Williams, T.Gospodarowicz, M.	2021	Global Radiotherapy: Current Status and Future Directions-White Paper	Excluded	Not fitting our PICO	10.1200/go.21.00029
3	L. R. Abela, E. J.Ares, C.Scheer, I.Bozinov, O.Boltshauser, E.Grotzer, M. A.	2013	Pediatric papillary tumors of the pineal region: To observe or to treat following gross total resection?	Excluded	Not fitting our PICO	10.1007/s00381-012-1935-1	https://www.embase.com/search/results?subaction=viewrecord&id=L52245400&from=exporthttp://dx.doi.org/10.1007/s00381-012-1935-1
4	R. P. Abolfath, C.Mirkovic, D.Mohan, R.Grosshans, D.	2020	A DNA damage multiscale model for NTCP in proton and hadron therapy	Excluded	Not fitting our PICO	10.1002/mp.14034
5	R. P. Abratt	2005	Rationing and decision making	Excluded	Not fitting our PICO		https://www.embase.com/search/results?subaction=viewrecord&id=L40508595&from=export
6	R. D. Abu-Arja, G.Tekautt, T.Ikeda, A.Murphy, E.Wong, K. E.Finlay, J. L.	2017	Severe central nervous system (CNS) damage following high dose irradiation and subsequent multiple cycle marrow-ablative chemotherapy for pediatric/adolescent recurrent CNS malignant germ cell tumors	Excluded	Not fitting our PICO	10.1016/j.pediatrneurol.2017.04.006	https://www.embase.com/search/results?subaction=viewrecord&id=L616624418&from=exporthttp://dx.doi.org/10.1016/j.pediatrneurol.2017.04.006
7	D. S. T. Abubakar, H. C.	2014	Current perspectives on childhood brain tumours: A review	Excluded	Not fitting our PICO	10.1016/j.paed.2014.01.002	https://www.scopus.com/inward/record.uri?eid=2-s2.0-84897961363&doi=10.1016%2fj.paed.2014.01.002&partnerID=40&md5=95b52e8da961519fce0f9e71e272dcfb
8	M. J.-N. Abugideiri, J.Switchenko, J.Tian, S.Read, W.Press, R.Oskouei, S.Reimer, N.Ferris, M.Cassidy, R. J.Behera, M.Monson, D.Landry, J.Godette, K. D.Patel, P. R.	2022	Impact of Metastasectomy and Aggressive Local Therapy in Newly Diagnosed Metastatic Soft Tissue Sarcoma: An Analysis of the NCDB	Excluded	Not fitting our PICO	10.1245/s10434-021-10466-4
9	S. W. Acharya, C.Quesada, S.Uh, J.Ates, O.Krasin, M.Merchant, T. E.Hua, C. H.	2020	Adaptive Proton Therapy for Pediatric Patients: Improving Delivered Plan Quality with On-treatment MRI	Excluded	Not fitting our PICO	10.1016/j.ijrobp.2020.07.961	https://www.embase.com/search/results?subaction=viewrecord&id=L2007859143&from=exporthttp://dx.doi.org/10.1016/j.ijrobp.2020.07.961
10	M. H. Achbergerová, S.Hrašková, A.Kolenová, A.	2022	Dinutuximab beta in the treatment of high-risk neuroblastoma: A follow-up of a case series in Bratislava	Excluded	Not fitting our PICO	10.1097/MD.0000000000028716	https://www.embase.com/search/results?subaction=viewrecord&id=L2016750964&from=exporthttp://dx.doi.org/10.1097/MD.0000000000028716
11	S. H. Adeberg, S. B.Bougatf, N.Verma, V.Windisch, P.Bernhardt, D.Combs, S. E.Herfarth, K.Debus, J.Rieken, S.	2018	Dosimetric comparison of proton radiation therapy, volumetric modulated arc therapy, and three-dimensional conformal radiotherapy based on intracranial tumor location	Excluded	Not fitting our PICO	10.3390/cancers10110401	https://www.scopus.com/inward/record.uri?eid=2-s2.0-85056126970&doi=10.3390%2fcancers10110401&partnerID=40&md5=781ef653320e4e9c2e87636b8e6d91ca
12	J. E. F. Adolph, G.Mikasch, R.Zeller, J.Warmuth-Metz, M.Bison, B.Mynarek, M.Rutkowski, S.Schüller, U.von Hoff, K.Obrecht, D.Pietsch, T.Pfister, S. M.Pajtler, K. W.Witt, O.Witt, H.Kortmann, R. D.Timmermann, B.Krauß, J.Frühwald, M. C.Faldum, A.Kwiecien, R.Bode, U.Tippelt, S.	2021	Local and systemic therapy of recurrent ependymoma in children and adolescents: short- and long-term results of the E-HIT-REZ 2005 study	Excluded	Not fitting our PICO	10.1093/neuonc/noaa276
13	J. E. F. Adolph, G.Gaab, C.Mikasch, R.Mynarek, M.Rutkowski, S.Schüller, U.Pfister, S. M.Pajtler, K. W.Milde, T.Witt, O.Bison, B.Warmuth-Metz, M.Kortmann, R. D.Dietzsch, S.Pietsch, T.Timmermann, B.Tippelt, S.	2021	Systemic chemotherapy of pediatric recurrent ependymomas: results from the German HIT-REZ studies	Excluded	Not fitting our PICO	10.1007/s11060-021-03867-8	https://www.embase.com/search/results?subaction=viewrecord&id=L2013959539&from=exporthttp://dx.doi.org/10.1007/s11060-021-03867-8
14	J. E. T. Adolph, S.Mikasch, R.Mynarek, M.Rutkowski, S.Schüller, U.Von Hoff, K.Warmuth-Metz, M.Bison, B.Pajtler, K. W.Pfister, S. M.Witt, O.Witt, H.Sturm, D.Jones, D. T.Kortmann, R. D.Dietzsch, S.Pietsch, T.Timmermann, B.Fleischhack, G.	2020	Chromosome 1q gain in recurrent PF-a ependymoma predicts worse outcome after first relapse	Excluded	Not fitting our PICO	10.1002/pbc.28742	https://www.embase.com/search/results?subaction=viewrecord&id=L634123870&from=exporthttp://dx.doi.org/10.1002/pbc.28742
15	J. E. T. Adolph, S.Tschirner, S.Gaab, C.Mikasch, R.Mynarek, M.Rutkowski, S.Warmuth-Metz, M.Bison, B.Pfister, S. M.Witt, O.Pietsch, T.Kortmann, R. D.Dietzsch, S.Timmermann, B.Fleischhack, G.	2022	RE-IRRADIATION FOR RECURRENT MEDULLOBLASTOMA IN A MATCHED COHORT: ADVANTAGEOUS ESPECIALLY IN PATIENTS WITHOUT RESECTION	Excluded	Not fitting our PICO	10.1093/neuonc/noac079.392	https://www.embase.com/search/results?subaction=viewrecord&id=L638511015&from=exporthttp://dx.doi.org/10.1093/neuonc/noac079.392
16	J. T. Adolph, S.Mikasch, R.Pfister, S.Pajtler, K.Witt, H.Witt, O.Bison, B.Warmuth-Metz, M.Kortmann, R. D.Dietzsch, S.Pietsch, T.Timmermann, B.Fleischhack, G.	2020	Chemotherapy of recurrent ependymoma: Long-term response only in few cases	Excluded	Not fitting our PICO	10.1093/neuonc/noaa222	https://www.embase.com/search/results?subaction=viewrecord&id=L634130777&from=exporthttp://dx.doi.org/10.1093/neuonc/noaa222
17	J. T. Adolph, S.Gaab, C.Mikasch, R.Mynarek, M.Rutkowski, S.Schüller, U.Von Hoff, K.Warmuth-Metz, M.Bison, B.Pajtler, K.Pfister, S.Witt, O.Kortmann, R. D.Dietzsch, S.Pietsch, T.Timmermann, B.Fleischhack, G.	2021	Zfta Fusion-Positive Ependymomas Show a Dismal Outcome at Relapse	Excluded	Not fitting our PICO	10.1002/pbc.29349	https://www.embase.com/search/results?subaction=viewrecord&id=L636406326&from=exporthttp://dx.doi.org/10.1002/pbc.29349
18	A. T. Agarwal, N. G.Tawk, B.Allen, P. K.Grosshans, D. R.Herzog, C. E.Gombos, D. S.Mahajan, A.	2016	The Evolution of Radiation Therapy for Retinoblastoma: The MD Anderson Cancer Center Experience	Excluded	Not fitting our PICO	10.14338/ijpt-15-00016.1
19	K. F. Aggarwal, F.Wilson, S.Wheeler, K.Hildebrand, G. D.	2017	Ophthalmic complications of proton beam radiotherapy for paediatric patients with intracranial and orbital tumours	Excluded	Not fitting our PICO	10.5301/ejo.5001023	https://www.embase.com/search/results?subaction=viewrecord&id=L618303867&from=exporthttp://dx.doi.org/10.5301/ejo.5001023
20	A. B. Agliano, G.Ciobota, D. M.Sidhu, J.Clarke, P. A.Jones, C.Workman, P.Leach, M. O.Al-Saffar, N. M. S.	2017	Pediatric and adult glioblastoma radiosensitization induced by PI3K/mTOR inhibition causes early metabolic alterations detected by nuclear magnetic resonance spectroscopy	Excluded	Not fitting our PICO	10.18632/oncotarget.18206
21	D. J. Aguilera, A.Mazewski, C.Castellino, R. C.Schniederjan, M.Hayes, L.Brahma, B.Fogelgren, L.Macdonald, T. J.	2016	Successful Retreatment of a Child with a Refractory Brainstem Ganglioglioma with Vemurafenib	Excluded	Not fitting our PICO	10.1002/pbc.25787	https://www.scopus.com/inward/record.uri?eid=2-s2.0-84955337519&doi=10.1002%2fpbc.25787&partnerID=40&md5=60840178e6d7411c305233b769c71635
22	D. M. Aguilera, C.Janss, A.Castellino, R. C.Schniederjan, M.Hayes, L.Brahma, B.MacDonald, T.	2014	Recurrent ganglioglioma with BRAF v600e mutation response to vemurafenib: Case report	Excluded	Not fitting our PICO	10.1093/neuonc/nou073	https://www.embase.com/search/results?subaction=viewrecord&id=L71505774&from=exporthttp://dx.doi.org/10.1093/neuonc/nou073
23	V. Ahern	2014	Utility of an Australasian registry for children undergoing radiation treatment	Excluded	Not fitting our PICO	10.1111/1754-9485.12215
24	R. U. Ahmed, S.Derasari, S.Meyer, J.Pennings, J. S.Elefteriou, F.Nyman, J. S.	2022	Identifying Bone Matrix Impairments in a Mouse Model of Neurofibromatosis Type 1 (NF1) by Clinically Translatable Techniques	Excluded	Not fitting our PICO	10.1002/jbmr.4633	https://www.embase.com/search/results?subaction=viewrecord&id=L2018258611&from=exporthttp://dx.doi.org/10.1002/jbmr.4633
25	S. K. L. Ahmed, S.Laack, N. N.	2018	Ewing sarcoma and desmoplastic small round cell tumor	Excluded	Not fitting our PICO	10.1007/978-3-319-43545-9_2	https://www.embase.com/search/results?subaction=viewrecord&id=L621106194&from=exporthttp://dx.doi.org/10.1007/978-3-319-43545-9_2
26	A. A. S. Aizer, R. V.Hedley-Whyte, E. T.Ebb, D.Tarbell, N. J.Yock, T. I.Macdonald, S. M.	2013	Bifocal intracranial tumors of nongerminomatous germ cell etiology: Diagnostic and therapeutic implications	Excluded	Not fitting our PICO	10.1093/neuonc/not050	https://www.embase.com/search/results?subaction=viewrecord&id=L369181239&from=exporthttp://dx.doi.org/10.1093/neuonc/not050
27	N. F. W. Ajeawung, H. Y.Kamnasaran, D.	2013	Progress from clinical trials and emerging non-conventional therapies for the treatment of Medulloblastomas	Excluded	Not fitting our PICO	10.1016/j.canlet.2012.11.039
28	T. H. Ajithkumar, G.Padovani, L.Thorp, N.Timmermann, B.Alapetite, C.Gandola, L.Ramos, M.Van Beek, K.Christiaens, M.Lassen-Ramshad, Y.Magelssen, H.Nilsson, K.Saran, F.Rombi, B.Kortmann, R.Janssens, G. O.	2018	SIOPE - Brain tumor group consensus guideline on craniospinal target volume delineation for high-precision radiotherapy	Excluded	Not fitting our PICO	10.1016/j.radonc.2018.04.016
29	T. K. Ajithkumar, R. D.	2019	“Indeed, Cure is Not Enough” – A Reflection on Paediatric Radiation Oncology	Excluded	Not fitting our PICO	10.1016/j.clon.2019.01.003	https://www.embase.com/search/results?subaction=viewrecord&id=L2001483212&from=exporthttp://dx.doi.org/10.1016/j.clon.2019.01.003
30	T. M. Ajithkumar, A. L.Stickan-Verfürth, M.Kramer, P. H.Fuentes, C. S.Lambert, J.Thomas, H.Müller, H.Fleischhack, G.Timmermann, B.	2018	Proton Therapy for Craniopharyngioma — An Early Report from a Single European Centre	Excluded	Not fitting our PICO	10.1016/j.clon.2018.01.012	https://www.embase.com/search/results?subaction=viewrecord&id=L620732908&from=exporthttp://dx.doi.org/10.1016/j.clon.2018.01.012
31	T. P. Ajithkumar, S.Horan, G.Burke, A.Jefferies, S.	2017	Prevention of radiotherapy-induced neurocognitive dysfunction in survivors of paediatric brain tumours: the potential role of modern imaging and radiotherapy techniques	Excluded	Not fitting our PICO	10.1016/s1470-2045(17)30030-x
32	T. T. Ajithkumar, R.Kortmann, R. D.	2019	Radiotherapy in the Management of Paediatric Low-Grade Gliomas	Excluded	Not fitting our PICO	10.1016/j.clon.2018.11.032
33	Y. A. Akane, S.Hamada, R.Takebayashi, A.Iesato, K.Igarashi, K.Hori, T.Sugita, S.Emori, M.Takada, K.Hasegawa, T.Yamamoto, M.	2021	Successful Treatment with Crizotinib in Refractory Congenital Embryonal Rhabdomyosarcoma with ALK Fusion Gene	Excluded	Not fitting our PICO	10.1002/pbc.29349	https://www.embase.com/search/results?subaction=viewrecord&id=L636404561&from=exporthttp://dx.doi.org/10.1002/pbc.29349
34	O. K. Al-Mefty, P. A.Hasan, D. M.Isolan, G. R.Pravdenkova, S.	2008	Anterior clivectomy: surgical technique and clinical applications	Excluded	Not fitting our PICO	10.3171/jns/2008/109/11/0783
35	M. M. S. Al-Rahawan, J. D.Mitchell, C. S.Smith, S. D.	2012	Durable complete response to chemotherapy in an infant with a clival chordoma	Excluded	Not fitting our PICO	10.1002/pbc.23297
36	A. F. O.-R. Alalade, E.Boatey, J.Souweidane, M. M.Anand, V. K.Greenfeld, J. P.Schwartz, T. H.	2018	Suprasellar and recurrent pediatric craniopharyngiomas: Expanding indications for the extended endoscopic transsphenoidal approach	Excluded	Not fitting our PICO	10.3171/2017.7.PEDS17295	https://www.embase.com/search/results?subaction=viewrecord&id=L620135844&from=exporthttp://dx.doi.org/10.3171/2017.7.PEDS17295
37	C. D. M. Alapetite, L.Zefkili, S.Dauphinot, C.Amessis, M.Brisse, H.Frappaz, D.Bolle, S.Lacroix, F.Ferrand, R.Mazal, A.	2010	Whole ventricular irradiation for children with localised intracranial germinoma: Arguments for Proton Therapy in comparison to IMRT and Tomotherapy	Excluded	Not fitting our PICO	10.1093/neuonc/noq043	https://www.embase.com/search/results?subaction=viewrecord&id=L70466565&from=exporthttp://dx.doi.org/10.1093/neuonc/noq043
38	C. P. Alapetite, S.Bolle, S.Datchary, J.Noel, G.Nauraye, C.De Marzi, L.Boddaert, N.Brisse, H.Sainte-Rose, C.Zerah, M.Laffond, C.Chevignard, M.Grill, J.Doz, F.Boetto, S.Habrand, J. L.	2010	Protontherapy for craniopharyngioma in children: The Orsay proton center experience	Excluded	Not fitting our PICO	10.1002/pbc.22779	https://www.embase.com/search/results?subaction=viewrecord&id=L70468475&from=exporthttp://dx.doi.org/10.1002/pbc.22779
39	C. P. Alapetite, S.Ruffier, A.Habrand, J. L.Bolle, S.Noel, G.Nauraye, C.De Marzy, L.Boddaert, N.Brisse, H.Sainte-Rose, C.Zerah, M.Boetto, S.Laffond, C.Chevignard, M.Grill, J.Doz, F.	2012	Protontherapy for craniopharyngioma in children: Update of the orsay proton center experience	Excluded	Not fitting our PICO	10.1093/neuonc/nos097	https://www.embase.com/search/results?subaction=viewrecord&id=L70813623&from=exporthttp://dx.doi.org/10.1093/neuonc/nos097
40	C. P. Alapetite, S.Nauraye, C.Beccaria, K.Bolle, S.Lesueur, P.Brisse, H.Boddaert, N.Dendale, R.Doz, F.Sainte Rose, C.Bouffet, E.Habrand, J. L.	2018	Conservative surgery followed by proton therapy for craniopharyngioma in children: A phase II study to examine the feasibility of dose escalation	Excluded	Not fitting our PICO	10.1093/neuonc/noy059	https://www.embase.com/search/results?subaction=viewrecord&id=L623098304&from=exporthttp://dx.doi.org/10.1093/neuonc/noy059
41	C. R. Alapetite, A.De Marzi, L.Leroy, A.Bolle, S.Calugaru, V.Dendale, R.Claude, L.Fournier-Bidoz, N.Frappaz, D.	2015	Proton therapy for ventricular irradiation in localized intra-cranial germinoma: The French experience	Excluded	Not fitting our PICO	10.1016/j.pediatrneurol.2015.08.013	https://www.embase.com/search/results?subaction=viewrecord&id=L613227259&from=exporthttp://dx.doi.org/10.1016/j.pediatrneurol.2015.08.013
42	C. R.-L. Alapetite, A.Brisse, H.Laurence, V.Bourdeaut, F.Doz, F.Seigneur, E.Bolle, S.Habrand, J. L.Patte, C.Frappaz, D.Sainte Rose, C.Fournier Bidoz, N.Mazal, A.Mignot, L.Michon, J.	2013	Evolving management for intracranial germinoma in children, adolescents and young adults: Report of 30 cases	Excluded	Not fitting our PICO	10.1002/pbc.24719	https://www.embase.com/search/results?subaction=viewrecord&id=L71216270&from=exporthttp://dx.doi.org/10.1002/pbc.24719
43	C. R.-L. Alapetite, A.Marroun, I.Brisse, H.Bourdeaut, F.Seigneur, E.Levy, D.Dauphinot, C.De Marzi, L.Doz, F.Mignot, L.Frappaz, D.Laurence, V.	2013	Intracranial germinoma in adolescents and young adults: Report of twenty cases	Excluded	Not fitting our PICO	10.3109/02688697.2013.801247	https://www.embase.com/search/results?subaction=viewrecord&id=L71367601&from=exporthttp://dx.doi.org/10.3109/02688697.2013.801247
44	C. R.-L. Alapetite, A.De Marzi, L.Bolle, S.Claude, L.Habrand, J. L.Brisse, H.Frappaz, D.Doz, F.Bourdeaut, F.Dendale, R.Mazal, A.Fournier-Bidoz, N.	2014	Protontherapy for whole ventricular irradiation in localized intracranial germinoma: Which benefit. The french experience	Excluded	Not fitting our PICO	10.1093/neuonc/nou070	https://www.embase.com/search/results?subaction=viewrecord&id=L71505677&from=exporthttp://dx.doi.org/10.1093/neuonc/nou070
45	T. M. Alasil, A.Galvin, J. A.	2018	Severe Progressive Vision Loss in a Teenager	Excluded	Not fitting our PICO	10.1001/jamaophthalmol.2017.6792
46	F. B. Albertini, A.Lomax, A. J.Rutz, H. P.Timmerman, B.Goitein, G.	2008	Sensitivity of intensity modulated proton therapy plans to changes in patient weight	Excluded	Not fitting our PICO	10.1016/j.radonc.2007.11.032
47	S. R. C. Alcorn, M. J.Claude, L.Dieckmann, K.Ermoian, R. P.Ford, E. C.Malet, C.MacDonald, S. M.Nechesnyuk, A. V.Nilsson, K.Villar, R. C.Winey, B. A.Tryggestad, E. J.Terezakis, S. A.	2014	Practice patterns of photon and proton pediatric image guided radiation treatment: results from an International Pediatric Research consortium	Excluded	Not fitting our PICO	10.1016/j.prro.2014.03.014
48	P. R. M. Aldana, T. L.James, H. E.Marcus Jr, R. B.Indelicato, D. J.	2010	Titanium screws as fiducial markers for image-guided stereotactic proton irradiation in pediatric central nervous system tumors: A technical report	Excluded	Not fitting our PICO	10.1159/000320147	https://www.scopus.com/inward/record.uri?eid=2-s2.0-78049375417&doi=10.1159%2f000320147&partnerID=40&md5=9b526548277e430219e8ba61c749e864
49	K. B. Aldape, K. M.Chesler, L.Chopra, R.Gajjar, A.Gilbert, M. R.Gottardo, N.Gutmann, D. H.Hargrave, D.Holland, E. C.Jones, D. T. W.Joyce, J. A.Kearns, P.Kieran, M. W.Mellinghoff, I. K.Merchant, M.Pfister, S. M.Pollard, S. M.Ramaswamy, V.Rich, J. N.Robinson, G. W.Rowitch, D. H.Sampson, J. H.Taylor, M. D.Workman, P.Gilbertson, R. J.	2019	Reply to ‘Assembling the brain trust: the multidisciplinary imperative in neuro-oncology’	Excluded	Not fitting our PICO	10.1038/s41571-019-0236-y	https://www.embase.com/search/results?subaction=viewrecord&id=L627982961&from=exporthttp://dx.doi.org/10.1038/s41571-019-0236-y
50	G. Aldave	2020	Enhancing access to the suprasellar region: The transcallosal translamina terminalis approach	Excluded	Not fitting our PICO	10.3171/2020.5.PEDS20369	https://www.embase.com/search/results?subaction=viewrecord&id=L2008494818&from=exporthttp://dx.doi.org/10.3171/2020.5.PEDS20369
51	K. D. H. Aldrich, V. E.Bielamowicz, K.Sonabend, R. Y.Scheurer, M. E.Paulino, A. C.Mahajan, A.Chintagumpala, M.Okcu, M. F.Brown, A. L.	2021	Comparison of hypothyroidism, growth hormone deficiency, and adrenal insufficiency following proton and photon radiotherapy in children with medulloblastoma	Excluded	Not fitting our PICO	10.1007/s11060-021-03847-y
52	A. M. Alexander, A.Abdulkarim, B.Mehta, V.Wheatley, M.Murray, B.Riauka, T.Hanson, J.Fulton, D.Urtasun, R.McEwan, A.Roa, W.	2006	Prognostic significance of serial magnetic resonance spectroscopies over the course of radiation therapy for patients with malignant glioma	Excluded	Not fitting our PICO		https://www.scopus.com/inward/record.uri?eid=2-s2.0-33845347344&partnerID=40&md5=4d2fa3297dbfb39ed6c9bce0bea5c203
53	S. R. Alexander, K.Sellman, L.Mowat, S.Mandeville, H.	2022	UK National Survey of Craniospinal Irradiation: Immobilisation and treatment techniques	Excluded	Not fitting our PICO	10.1016/S0167-8140(22)02819-5	https://www.embase.com/search/results?subaction=viewrecord&id=L2018471419&from=exporthttp://dx.doi.org/10.1016/S0167-8140(22)02819-5
54	K. I. X. Alexandraki, P.	2021	Medical therapy for craniopharyngiomas	Excluded	Not fitting our PICO	10.17925/EE.2021.17.2.121	https://www.embase.com/search/results?subaction=viewrecord&id=L2015850290&from=exporthttp://dx.doi.org/10.17925/EE.2021.17.2.121
55	H. B. AlHussain, A.Malyapa, R.AlOthman, M.Bahadur, Y. A.Tunio, M. A.Asiri, M. A.	2019	Defining clinical indications of proton beam therapy at national level in the Kingdom of Saudi Arabia	Excluded	Not fitting our PICO	10.15537/smj.2019.9.24496	https://www.scopus.com/inward/record.uri?eid=2-s2.0-85072173864&doi=10.15537%2fsmj.2019.9.24496&partnerID=40&md5=ce74a7829c52e77332e5e6606f86da64
56	A. A. Ali, B.Mohammad, Y.Abbot, L.	2020	New brain metastasis while on upfront treatment for alveolar foxo1 gene negative rhabdomyosarcoma: Case report	Excluded	Not fitting our PICO	10.1002/pbc.28742	https://www.embase.com/search/results?subaction=viewrecord&id=L634123997&from=exporthttp://dx.doi.org/10.1002/pbc.28742
57	J. S. A. Ali, J. M.Swain, M. A.Harder, L. L.Carlson-Green, B. L.Miller, J. M.Wallace, J.Kaner, R. J.Billups, C. A.Onar-Thomas, A.Merchant, T. E.Gajjar, A.Conklin, H. M.	2021	Predictors of Cognitive Performance Among Infants Treated for Brain Tumors: Findings From a Multisite, Prospective, Longitudinal Trial	Excluded	Not fitting our PICO	10.1200/jco.20.01687
58	S. R. Aljabab, S.Maes, S.O'Ryan-Blair, A.Castro, J.Zheng, J.Halasz, L. M.Taddei, P. J.	2022	The Advantage of Proton Therapy in Hypothalamic-Pituitary Axis and Hippocampus Avoidance for Children with Medulloblastoma	Excluded	Not fitting our PICO	10.14338/ijpt-21-00001.1
59	A. M. P. Allen, T.Dong, L.Fourkal, E.Buyyounouski, M.Cengel, K.Plastaras, J.Bucci, M. K.Yock, T. I.Bonilla, L.Price, R.Harris, E. E.Konski, A. A.	2012	An evidence based review of proton beam therapy: the report of ASTRO's emerging technology committee	Excluded	Not fitting our PICO	10.1016/j.radonc.2012.02.001
60	N. R. Almutlaq, D.Haddad, N.	2022	CHARACTERIZATION OF ENDOCRINOPATHIES IN CHILDREN TREATED FOR MEDULLOBLASTOMAS	Excluded	Not fitting our PICO	10.1002/pbc.29952	https://www.embase.com/search/results?subaction=viewrecord&id=L639322643&from=exporthttp://dx.doi.org/10.1002/pbc.29952
61	M. W. Alqahtani, E.	2013	Type B lactic acidosis secondary to thiamine deficiency in a child with malignancy	Excluded	Not fitting our PICO	10.1097/01.ccm.0000440367.89416.bb	https://www.embase.com/search/results?subaction=viewrecord&id=L71534307&from=exporthttp://dx.doi.org/10.1097/01.ccm.0000440367.89416.bb
62	S. M. A. Alsalhi, M. M. J.Alotaibi, G.AlAdamawi, S. A.Arnous, R. I.	2022	It is spatial neglect syndrome, not only attention deficit! A child with spinal ependymoma post-resection misdiagnosed as having ADHD: Case report	Excluded	Not fitting our PICO	10.1002/ccr3.5723	https://www.embase.com/search/results?subaction=viewrecord&id=L2016004852&from=exporthttp://dx.doi.org/10.1002/ccr3.5723
63	D. D. I. Alterio, E.Vischioni, B.Fossati, P.Gandini, S.Bonora, M.Ronchi, S.Vitolo, V.Mastella, E.Magro, G.Franco, P.Ricardi, U.Krengli, M.Ivaldi, G.Ferrari, A.Fanetti, G.Comi, S.Tagliabue, M.Verri, E.Ricotti, R.Ciardo, D.Jereczek-Fossa, B. A.Valvo, F.Orecchia, R.	2020	Mixed-beam approach in locally advanced nasopharyngeal carcinoma: IMRT followed by proton therapy boost versus IMRT-only. Evaluation of toxicity and efficacy	Excluded	Not fitting our PICO	10.1080/0284186x.2020.1730001
64	I. M. Altmann-Schneider, J.Van DerWeide, H.Heesters, M.Bannink, A.Matysiak, W.Seravalli, E.Hoving, E.Plasschaert, S.Boshuisen, K.Van Rossum, P.Janssens, G.Lequin, M.	2020	Mri changes after proton therapy for primary pediatric cns tumors in the netherlands	Excluded	Not fitting our PICO	10.1002/pbc.28742	https://www.embase.com/search/results?subaction=viewrecord&id=L634123732&from=exporthttp://dx.doi.org/10.1002/pbc.28742
65	R. G. Alyoussef, K.Muwakkat, S.Saab, R.Tarek, N.Hamideh, D.Najjar, M.Abboud, M.	2018	Treating infantile brain tumors without conventional Radiotherapy: The experience of a tertiary care center in a middle-income country	Excluded	Not fitting our PICO	10.1002/pbc.27455	https://www.embase.com/search/results?subaction=viewrecord&id=L624179241&from=exporthttp://dx.doi.org/10.1002/pbc.27455
66	U. C. Amaldi, C.Lo Moro, A.Rizzoglio, V.Bernier, J.Bulling, S.	2019	Sparse proportional re-scanning with hadron beams	Excluded	Not fitting our PICO	10.1016/j.ejmp.2019.07.022	https://www.scopus.com/inward/record.uri?eid=2-s2.0-85071844905&doi=10.1016%2fj.ejmp.2019.07.022&partnerID=40&md5=ba14d00b591f036de554cac1c11abd98
67	D. C. Amelio, M.Rombi, B.Vennarini, S.Dionisi, F.Vinante, L.Amichetti, M.	2014	Proton therapy for brain and skull base tumors at the new opening trento facility	Excluded	Not fitting our PICO	10.1093/neuonc/nou174	https://www.embase.com/search/results?subaction=viewrecord&id=L71663428&from=exporthttp://dx.doi.org/10.1093/neuonc/nou174
68	M. C. Amichetti, M.Amelio, D.Enrici, R. M.Minniti, G.	2009	Proton therapy in chordoma of the base of the skull: a systematic review	Excluded	Not fitting our PICO	10.1007/s10143-009-0194-4
69	A. M. Amin, H.Ahmed, E.El-Toukhy, M.	2012	Glioma residual or recurrence versus radiation necrosis: accuracy of pentavalent technetium-99m-dimercaptosuccinic acid [Tc-99m (V) DMSA] brain SPECT compared to proton magnetic resonance spectroscopy (1H-MRS): initial results	Excluded	Not fitting our PICO	10.1007/s11060-011-0694-2
70	M. J. G. Amsbaugh, D. R.McAleer, M. F.Zhu, R.Wages, C.Crawford, C. N.Palmer, M.De Gracia, B.Woo, S.Mahajan, A.	2012	Proton therapy for spinal ependymomas: planning, acute toxicities, and preliminary outcomes	Excluded	Not fitting our PICO	10.1016/j.ijrobp.2011.10.034
71	H. J. Anandarajah, C.McMichael, A.Dworetsky, A.Coalson, R. S.Gu, H.Barbour, D. L.Seitzman, B. A.Schlaggar, B. L.Limbrick, D. D.Rubin, J. B.Shimony, J. S.Perkins, S. M.	2020	Atypical Resting State Functional Connectivity and Deficits in Cognition in Pediatric Brain Tumor Patients Treated with Proton Beam Radiation	Excluded	Not fitting our PICO	10.1016/j.ijrobp.2020.07.853	https://www.embase.com/search/results?subaction=viewrecord&id=L2007856697&from=exporthttp://dx.doi.org/10.1016/j.ijrobp.2020.07.853
72	P. L. Anderson, M.Subbiah, V.Murphy, E.McAleer, M. F.Rohren, E.	2015	Principles and advances of 223-radium and proton particle therapy in bone-forming tumors including osteosarcoma	Excluded	Not fitting our PICO	10.1002/pbc.25715	https://www.embase.com/search/results?subaction=viewrecord&id=L613189393&from=exporthttp://dx.doi.org/10.1002/pbc.25715
73	P. S.-A. Anderson, M.	2006	Improving outcomes in difficult bone cancers using multimodality therapy, including radiation: physician and nursing perspectives	Excluded	Not fitting our PICO	10.1007/s11912-006-0069-6
74	D. L. H. Andolino, T.Xiao, L.Buchsbaum, J.Chang, A. L.	2011	Dosimetric comparison of involved-field three-dimensional conformal photon radiotherapy and breast-sparing proton therapy for the treatment of Hodgkin's lymphoma in female pediatric patients	Excluded	Not fitting our PICO	10.1016/j.ijrobp.2011.01.061
75	D. R. Andreou, A.Gosheger, G.Timmermann, B.Ladenstein, R.Hartmann, W.Bauer, S.Baumhoer, D.van den Berg, H.Dijkstra, P. D. S.Dürr, H. R.Gelderblom, H.Hardes, J.Hjorth, L.Kreyer, J.Kruseova, J.Leithner, A.Scobioala, S.Streitbürger, A.Tunn, P. U.Wardelmann, E.Windhager, R.Jürgens, H.Dirksen, U.	2020	Which Factors Are Associated with Local Control and Survival of Patients with Localized Pelvic Ewing's Sarcoma? A Retrospective Analysis of Data from the Euro-EWING99 Trial	Excluded	Not fitting our PICO	10.1097/corr.0000000000000962
76	S. G. M. Anthony, C. S.DeLaney, T. F.Shin, R. D.Raskin, K. A.Ring, D. C.	2008	Recurrent intravascular papillary endothelial hyperplasia of the right middle finger treated with radiation therapy	Excluded	Not fitting our PICO	10.1302/0301-620x.90b1.19726
77	T. N. R. Antonini, M. D.Grosshans, D. R.Mahajan, A.Okcu, M. F.Chintagumpala, M.Paulino, A.Child, A. E.Orobio, J.Stancel, H. H.Kahalley, L. S.	2017	Attention, processing speed, and executive functioning in pediatric brain tumor survivors treated with proton beam radiation therapy	Excluded	Not fitting our PICO	10.1016/j.radonc.2017.06.010
78	M. M. Anwar, S. M.Haas-Kogan, D. A.	2017	Advances in Radiation Therapy	Excluded	Not fitting our PICO	10.1007/978-3-319-30789-3_16	https://www.scopus.com/inward/record.uri?eid=2-s2.0-85029208632&doi=10.1007%2f978-3-319-30789-3_16&partnerID=40&md5=954ba71c69e1996c1a6078ff15af1a9d
79	H. R. Appel, M.Hall, M. D.Mehta, M. P.Larson, G. L.Hartsell, W. F.Ermoian, R. P.Tsai, H. K.Daniels, T. B.Kotecha, R.	2020	Multi-Institutional Experience of Proton Beam Radiotherapy for Pediatric Ependymomas	Excluded	Not fitting our PICO	10.1016/j.ijrobp.2020.07.592	https://www.embase.com/search/results?subaction=viewrecord&id=L2007856635&from=exporthttp://dx.doi.org/10.1016/j.ijrobp.2020.07.592
80	H. R. Appel, M.Hall, M. D.Mehta, M. P.Hartsell, W. F.Larson, G. L.Ermoian, R. P.Tsai, H. K.Mishra, M. V.Daniels, T. B.Kotecha, R.	2020	Multi-Institutional Experience Of Proton Beam Radiotherapy For Patients With Craniopharyngiomas	Excluded	Not fitting our PICO	10.1016/j.ijrobp.2020.07.153	https://www.embase.com/search/results?subaction=viewrecord&id=L2007858451&from=exporthttp://dx.doi.org/10.1016/j.ijrobp.2020.07.153
81	Y. O. Arai, T.Oguri, M.Kanai, S.Fujimoto, A.Maegaki, Y.	2022	Power and connectivity changes on electroencephalogram in postoperative cerebellar mutism	Excluded	Not fitting our PICO	10.1016/j.braindev.2022.06.006	https://www.embase.com/search/results?subaction=viewrecord&id=L2019140397&from=exporthttp://dx.doi.org/10.1016/j.braindev.2022.06.006
82	A. H. Arain, T.Matthiesen, C.	2015	Late Effects of Radiation Therapy in Pediatric Cancer Survivors	Excluded	Not fitting our PICO
83	R. J. Arceci	2004	From Roentgen and Curie to Ras and Cyclins	Excluded	Not fitting our PICO	10.1002/pbc.20046	https://www.scopus.com/inward/record.uri?eid=2-s2.0-1942519234&doi=10.1002%2fpbc.20046&partnerID=40&md5=e8614c45877c5847d989ff2bc43d3714
84	J. O. S. Archambeau, J. D.Slater, J. M.Tangeman, R.	1992	Role for proton beam irradiation in treatment of pediatric CNS malignancies	Excluded	Not fitting our PICO	10.1016/0360-3016(92)90045-j
85	O. G. Ardenfors, I.Flejmer, A. M.Dasu, A.	2018	Impact of irradiation setup in proton spot scanning brain therapy on organ doses from secondary radiation	Excluded	Not fitting our PICO	10.1093/rpd/ncy013
86	C. A. Ares, F.Frei-Welte, M.Bolsi, A.Grotzer, M.Schneider, R.Goitein, G.Weber, D. C.	2014	Clinical outcome of 50 children with intracranial ependymoma treated with pencil beam scanning proton therapy	Excluded	Not fitting our PICO	10.1093/neuonc/nou250	https://www.embase.com/search/results?subaction=viewrecord&id=L71811300&from=exporthttp://dx.doi.org/10.1093/neuonc/nou250
87	C. A. Ares, F.Frei-Welte, M.Bolsi, A.Grotzer, M.Schneider, R.Goitein, G.Weber, D. C.	2014	Spot-scanning proton therapy for pediatric ependymoma: Clinical outcome of 50 patients treated at PSI	Excluded	Not fitting our PICO		https://www.embase.com/search/results?subaction=viewrecord&id=L71889651&from=export
88	C. A. Ares, F.Frei-Welte, M.Niggli, F.Goitein, G.	2014	Spot-scanning proton therapy for pediatric parameningeal rhabdomyosarcomas: Clinical outcome of 39 patients treated at PSI	Excluded	Not fitting our PICO		https://www.embase.com/search/results?subaction=viewrecord&id=L71968712&from=export
89	C. A. Ares, F.Frei-Welte, M.Bolsi, A.Grotzer, M. A.Goitein, G.Weber, D. C.	2016	Pencil beam scanning proton therapy for pediatric intracranial ependymoma	Excluded	Not fitting our PICO	10.1007/s11060-016-2090-4
90	C. H. Ares, E. B.Lomax, A. J.Bolsi, A.Timmermann, B.Rutz, H. P.Schuller, J. C.Pedroni, E.Goitein, G.	2009	Effectiveness and safety of spot scanning proton radiation therapy for chordomas and chondrosarcomas of the skull base: first long-term report	Excluded	Not fitting our PICO	10.1016/j.ijrobp.2008.12.055
91	C. S. Ares, A.Hug, E. B.Goitein, G.Koch, T.Albertini, F.Lomax, A. J.Timmermann, B.	2011	Spot-scanning based proton radiation therapy for children with ependymoma: Clinical outcome of 25 patients treated at Paul Scherrer Institute (PSI)	Excluded	Not fitting our PICO		https://www.embase.com/search/results?subaction=viewrecord&id=L70649731&from=export
92	A. V. Aria Tzika, S.Barnes, P. D.	1997	Multivoxel proton MR spectroscopy and hemodynamic MR imaging of childhood brain tumors: Preliminary observations	Excluded	Not fitting our PICO		https://www.scopus.com/inward/record.uri?eid=2-s2.0-1842365513&partnerID=40&md5=dc0d739dcd886989391e15029d8b7c58
93	M. T. Ariamanesh, R.Dehghani, M.Bakhshai, M.Javadinia, S. A.Hosseini, S. M.Nematshahi, M.Welsh, J. S.Porouhan, P.	2021	Ten years of battle with multiple recurrences of pediatric skull base chondrosarcoma: A case report	Excluded	Not fitting our PICO	10.1002/ccr3.4904	https://www.scopus.com/inward/record.uri?eid=2-s2.0-85120380406&doi=10.1002%2fccr3.4904&partnerID=40&md5=94e757ae47ba375b7ec1650b8c1353d0
94	N. L. Arians, K.Krisam, J.Herfarth, K.Krug, D.Akbaba, S.Oelmann-Avendano, J.Debus, J.	2017	Prospective phase-II-study evaluating postoperative radiotherapy of cervical and endometrial cancer patients using protons - the APROVE-trial	Excluded	Not fitting our PICO	10.1186/s13014-017-0926-5	BACKGROUND: The prognosis for patients with cervical or endometrial cancer has improved over the last decades. Thus, reducing therapy-related toxicity and impact on quality of life have become more and more important. With the development of new radiotherapy techniques like IMRT (Intensity-modulated radiotherapy) the incidence of acute and chronic toxicities has already been reduced. Nevertheless…
95	P. J. Aridgides, G. O.Braunstein, S.Campbell, S.Poppe, M.Murphy, E.MacDonald, S.Ladra, M.Alapetite, C.Haas-Kogan, D.	2021	Gliomas, germ cell tumors, and craniopharyngioma	Excluded	Not fitting our PICO	10.1002/pbc.28401
96	B. Arjomandy	2011	Evaluation of patient residual deviation and its impact on dose distribution for proton radiotherapy	Excluded	Not fitting our PICO	10.1016/j.meddos.2010.07.003									10	patients	treated	with	passively	scattered	proton	radiotherapy	was	used	to	estimate	the	residual	deviation.	These	changes	were	then	applied	to	the	location	of	isocenter	points	that,	in	effect,	moved	the	isocenter	relative	to	the
97	K. S. T. Armoogum, N.	2015	Dosimetric Comparison and Potential for Improved Clinical Outcomes of Paediatric CNS Patients Treated with Protons or IMRT	Excluded	Not fitting our PICO	10.3390/cancers7020706
98	B. S. Armstrong, M.	2022	MOLECULAR GUIDED THERAPY FOR A PEDIATRIC PLEOMORPHIC XANTHOASTROCYTOMA: A CASE REPORT	Excluded	Not fitting our PICO	10.1002/pbc.299522	https://www.embase.com/search/results?subaction=viewrecord&id=L639321804&from=exporthttp://dx.doi.org/10.1002/pbc.299522
99	F. D. Armstrong	2012	Proton-beam radiation therapy and health-related quality of life in children with CNS tumors	Excluded	Not fitting our PICO	10.1200/jco.2012.42.1248
100	F. D. Armstrong	2016	Evidence of cerebral microbleeds and neurocognitive impairment following cranial radiation therapy for pediatric brain tumors: A new opportunity for improved care	Excluded	Not fitting our PICO	10.1093/neuonc/now202	https://www.embase.com/search/results?subaction=viewrecord&id=L613167360&from=exporthttp://dx.doi.org/10.1093/neuonc/now202
101	G. T. Armstrong	2010	Long-term survivors of childhood central nervous system malignancies: the experience of the Childhood Cancer Survivor Study	Excluded	Not fitting our PICO	10.1016/j.ejpn.2009.12.006
102	G. T. S. Armstrong, M.Robison, L. L.	2010	Long-term effects of radiation exposure among adult survivors of childhood cancer: results from the childhood cancer survivor study	Excluded	Not fitting our PICO	10.1667/rr1903.1
103	N. D. L. Arvold, S.Bussiere, M.Beaudette, K.Rizzo, J. F.Loeffler, J. S.Shih, H. A.	2009	Visual outcome and tumor control after conformal radiotherapy for patients with optic nerve sheath meningioma	Excluded	Not fitting our PICO	10.1016/j.ijrobp.2008.12.056
104	M. A. M. I. Askins, B. D.	2008	Preventing neurocognitive late effects in childhood cancer survivors	Excluded	Not fitting our PICO	10.1177/0883073808321065	https://www.scopus.com/inward/record.uri?eid=2-s2.0-53549087233&doi=10.1177%2f0883073808321065&partnerID=40&md5=e6222e592ae6d93acf138f0364027617
105	L. B. Astrakas, K. D.Constantinou, C.Andronesi, O. C.Mindrinos, M. N.Likas, A. C.Rahme, L. G.Black, P. M.Marcus, K. J.Tzika, A. A.	2011	Combining magnetic resonance spectroscopy and molecular genomics offers better accuracy in brain tumor typing and prediction of survival than either methodology alone	Excluded	Not fitting our PICO	10.3892/ijo.2011.928	https://www.embase.com/search/results?subaction=viewrecord&id=L361385947&from=exporthttp://dx.doi.org/10.3892/ijo.2011.928
106	L. G. Z. Astrakas, D.Tzika, A. A.Zarifi, M. K.Anthony, D. C.De Girolami, U.Tarbell, N. J.Black, P. M.	2004	Noninvasive magnetic resonance spectroscopic imaging biomarkers to predict the clinical grade of pediatric brain tumors	Excluded	Not fitting our PICO	10.1158/1078-0432.CCR-04-0603	https://www.embase.com/search/results?subaction=viewrecord&id=L40053381&from=exporthttp://dx.doi.org/10.1158/1078-0432.CCR-04-0603
107	I. S. Atean, N.Toltz, A.Laude, C.Freeman, C.Seuntjens, J.Roberge, D.	2013	Predicting the intellectual outcome in children and adolescent with brain tumors treated with modern radiation techniques: A population-based study	Excluded	Not fitting our PICO	10.1093/neuonc/not187	https://www.embase.com/search/results?subaction=viewrecord&id=L71299610&from=exporthttp://dx.doi.org/10.1093/neuonc/not187
108	O. H. Ates, C. H.Zhao, L.Shapira, N.Yagil, Y.Merchant, T. E.Krasin, M.	2021	Feasibility of using post-contrast dual-energy CT for pediatric radiation treatment planning and dose calculation	Excluded	Not fitting our PICO	10.1259/bjr.20200170
109	B. P. Athar, H.Adams, J.Yock, T.	2010	MO‐E‐BRA‐04: In‐Field Risk of Radiation Induced Second Cancer in Proton Therapy and IMRT for Pediatric Patients Considering Dose Inhomogeneities	Excluded	Not fitting our PICO	10.1118/1.3469107	https://www.scopus.com/inward/record.uri?eid=2-s2.0-85024818071&doi=10.1118%2f1.3469107&partnerID=40&md5=838786d7d6228d12644a9a41c2fe8dff
110	B. S. P. Athar, H.	2009	Neutron equivalent doses and associated lifetime cancer incidence risks for head & neck and spinal proton therapy	Excluded	Not fitting our PICO	10.1088/0031-9155/54/16/005
111	B. S. P. Athar, H.	2011	Comparison of second cancer risk due to out-of-field doses from 6-MV IMRT and proton therapy based on 6 pediatric patient treatment plans	Excluded	Not fitting our PICO	10.1016/j.radonc.2010.11.003
112	A. B. Attili, F.Svanetti, A.Casale, M.Bottigliengo, D.Mas Milian, F.Russo, G.Kraan, A.Marchetto, F.Cirio, R.	2014	Impact of uncertainties in ion beam therapy on the optimality of irradiation condition and fractionation schedule	Excluded	Not fitting our PICO		https://www.embase.com/search/results?subaction=viewrecord&id=L71968717&from=export
113	G. A. Attina, A.Maurizi, P.Triarico, S.Capozza, M. A.Coccia, P.Rizzo, D.Mastrangelo, S.Ruggiero, A.	2020	Treatment and long-term sequelae in childhood brain tumors	Excluded	Not fitting our PICO	10.2174/1874205X02014010079	https://www.scopus.com/inward/record.uri?eid=2-s2.0-85097421331&doi=10.2174%2f1874205X02014010079&partnerID=40&md5=24df55353763aef11d22ebbe27b2c573
114	A. M. D. Austin, M. J. J.Nguyen, G. T.Dalfsen, R.Le, H.Gorayski, P.Tee, H.Penniment, M.Penfold, S. N.	2019	Cost-effectiveness of proton therapy in treating base of skull chordoma	Excluded	Not fitting our PICO	10.1007/s13246-019-00810-0
115	A. M. D. Austin, M. J. J.Nguyen, G. T.Cunningham, L.Le, H.Hu, Y.Penfold, S. N.	2021	Individualised selection of left-sided breast cancer patients for proton therapy based on cost-effectiveness	Excluded	Not fitting our PICO	10.1002/jmrs.416
116	R. A. H. Avery, E. I.Jakacki, R. I.Packer, R. J.	2014	Marked recovery of vision in children with optic pathway gliomas treated with bevacizumab	Excluded	Not fitting our PICO	10.1001/jamaophthalmol.2013.5819
117	M. H. Axente, B.Lukose, R. C.Merchant, T. E.Farr, J. B.	2015	Preparing for dose-escalation randomized trials in pediatric patients with high-grade glioma: Dosimetric comparison between photon imrt and proton IMPT	Excluded	Not fitting our PICO		https://www.embase.com/search/results?subaction=viewrecord&id=L72110690&from=export
118	M. A. K. Babcock, F. V.Guha, A.Packer, R. J.Pollack, I. F.Maria, B. L.	2008	Tumors of the central nervous system: Clinical aspects, molecular mechanisms, unanswered questions, and future research directions	Excluded	Not fitting our PICO	10.1177/0883073808321767	https://www.scopus.com/inward/record.uri?eid=2-s2.0-53549126615&doi=10.1177%2f0883073808321767&partnerID=40&md5=587c44939d4e60aede1eaff9a8a90208
119	B. S. Babourina-Brooks, R.Arvanitis, T. N.Machin, G.Peet, A. C.Davies, N. P.	2015	MRS thermometry calibration at 3 T: effects of protein, ionic concentration and magnetic field strength	Excluded	Not fitting our PICO	10.1002/nbm.3303
120	N. L. Bachmann, D.Pica, A.Bachtiary, B.Weber, D. C.	2022	Clinical Outcome After Pencil Beam Scanning Proton Therapy of Patients With Non-Metastatic Malignant and Benign Peripheral Nerve Sheath Tumors	Excluded	Not fitting our PICO	10.3389/fonc.2022.881665
121	N. L. Bachmann, D.Pica, A.Bachtiary, B.Weber, D. C.	2022	Clinical outcome after proton therapy for malignant and benign peripheral nerve sheath tumors	Excluded	Not fitting our PICO	10.1016/S0167-8140(22)02308-8	https://www.embase.com/search/results?subaction=viewrecord&id=L2018473164&from=exporthttp://dx.doi.org/10.1016/S0167-8140(22)02308-8
122	N. V. Bachmann, M.Bolsi, A.Pachigolla, S.De Angelis, C.Ahlhelm, F.Lomax, A.Pica, A.Weber, D. C.	2022	CLINICAL OUTCOME AFTER CRANIOSPINAL IRRADIATION WITH PENCIL BEAM SCANNING PROTON THERAPY FOR CHILDREN AND YOUNG ADULTS/ADOLESCENTS WITH BRAIN TUMORS	Excluded	Not fitting our PICO	10.1093/neuonc/noac079.656	https://www.embase.com/search/results?subaction=viewrecord&id=L638510284&from=exporthttp://dx.doi.org/10.1093/neuonc/noac079.656
123	B. V. Bachtiary, D.Roos, N.Pfiffner, F.Leiser, D.Pica, A.Walser, M.von Felten, S.Weber, D. C.	2022	Hearing Loss in Cancer Patients with Skull Base Tumors Undergoing Pencil Beam Scanning Proton Therapy: A Retrospective Cohort Study	Excluded	Not fitting our PICO	10.3390/cancers14163853	https://www.embase.com/search/results?subaction=viewrecord&id=L2018893608&from=exporthttp://dx.doi.org/10.3390/cancers14163853
124	B. V. Bachtiary, D.Roos, N.von Felten, S.Weber, D.	2022	Hearing in cancer patients with skull base tumors undergoing pencil beam scanning proton therapy	Excluded	Not fitting our PICO	10.1016/S0167-8140(22)02967-X	https://www.embase.com/search/results?subaction=viewrecord&id=L2018471557&from=exporthttp://dx.doi.org/10.1016/S0167-8140(22)02967-X
125	F. T. Badellino, S.	2008	Treatment of Soft Tissue Sarcoma: A European Approach	Excluded	Not fitting our PICO	10.1016/j.soc.2008.02.001	https://www.embase.com/search/results?subaction=viewrecord&id=L351672065&from=exporthttp://dx.doi.org/10.1016/j.soc.2008.02.001
126	S. N. U. Badiyan, S.Ahlhelm, F. J.Fredh, A. S. M.Kliebsch, U.Calaminus, G.Bolsi, A.Albertini, F.Leiser, D.Timmermann, B.Malyapa, R. S.Schneider, R.Lomax, A. J.Weber, D. C.	2017	Clinical and Radiologic Outcomes in Adults and Children Treated with Pencil-Beam Scanning Proton Therapy for Low-Grade Glioma	Excluded	Not fitting our PICO	10.14338/ijpt-16-00031.1
127	Y. J. K. Bae, H.Cha, W.Choi, B. S.	2021	Primary pharyngeal synovial sarcoma in a pediatric patient: A case report	Excluded	Not fitting our PICO	10.1097/md.0000000000028411
128	E. C.-F. Baer, C. A.Rompokos, V.Warry, A.Poynter, A.Royle, G.	2020	CT Calibration for Proton Therapy Planning of Pediatric Patients	Excluded	Not fitting our PICO	10.1016/j.ijrobp.2020.07.623	https://www.embase.com/search/results?subaction=viewrecord&id=L2007859260&from=exporthttp://dx.doi.org/10.1016/j.ijrobp.2020.07.623
129	A. F. G. Bagley, D. R.Philip, N. V.Foster, J.McAleer, M. F.McGovern, S. L.Lassen-Ramshad, Y.Mahajan, A.Paulino, A. C.	2019	Efficacy of proton therapy in children with high-risk and locally recurrent neuroblastoma	Excluded	Not fitting our PICO	10.1002/pbc.27786
130	E. B. Bahn, J.Harrabi, S.Herfarth, K.Debus, J.Alber, M.	2020	Late Contrast Enhancing Brain Lesions in Proton-Treated Patients With Low-Grade Glioma: Clinical Evidence for Increased Periventricular Sensitivity and Variable RBE	Excluded	Not fitting our PICO	10.1016/j.ijrobp.2020.03.013
131	D. M. Bailey, C.Toepke, C.Finch, E.Rizk, E.	2022	Extracranial medulloepithelioma: a review of the literature	Excluded	Not fitting our PICO	10.1007/s00381-022-05525-4									Medulloepitheliomas	which	were	intraocular	or	occurred	in	reproductive	organs	were	excluded.	Patients'	age,	sex,	the	symptomatic	period	prior	to	diagnosis,	primary	tumor	site,	stage,	treatment	regimen,	pathologic	description,	and	survival	outcomes	were	collected.	RESULTS:	We
132	M. S. M. Baker, L. K.Kleinberg, T. T.Shriver, E. M.Bilyk, J. R.Allen, R. C.	2016	Orbital sarcomas in retinoblastoma patients: recommendations for screening and treatment guidelines	Excluded	Not fitting our PICO	10.1097/icu.0000000000000295
133	S. L. Baker, N.Paulson, K.Duimering, A.Murtha, A.	2020	Radiotherapy for brain tumors: Current practice and future directions	Excluded	Not fitting our PICO	10.2174/1573394715666181129105542	https://www.scopus.com/inward/record.uri?eid=2-s2.0-85090880648&doi=10.2174%2f1573394715666181129105542&partnerID=40&md5=457a54affaeaaea70f8f53e9462e7338
134	S. S. Balasubramanian, M.	2021	Pediatric craniospinal irradiation-The implementation and use of normal tissue complication probability in comparing photon versus proton planning	Excluded	Not fitting our PICO	10.4103/jmp.jmp_75_21	https://www.scopus.com/inward/record.uri?eid=2-s2.0-85122675829&doi=10.4103%2fjmp.jmp_75_21&partnerID=40&md5=6d55a0c5ddc57123f0610d1ba532b94f
135	T. A. S. Bale, S. F.Benhamida, J.Ptashkin, R.Haque, S.Villafania, L.Sill, M.Sadowska, J.Akhtar, R. B.Liechty, B.Juthani, R.Ladanyi, M.Fowkes, M.Karajannis, M. A.Rosenblum, M. K.	2021	Malignant transformation of a polymorphous low grade neuroepithelial tumor of the young (PLNTY)	Excluded	Not fitting our PICO	10.1007/s00401-020-02245-4	https://www.embase.com/search/results?subaction=viewrecord&id=L2007356864&from=exporthttp://dx.doi.org/10.1007/s00401-020-02245-4
136	S. B. Baliga, B.Gallotto, S.Lewy, J.Weyman, E. A.Lawell, M. P.Yeap, B. Y.Ebb, D. H.Huang, M.Perry, A.MacDonald, S.Jones, R. M.Tarbell, N. J.Yock, T. I.	2020	Long Term Clinical Outcomes of Proton Radiotherapy for Pediatric Medulloblastoma	Excluded	Not fitting our PICO	10.1016/j.ijrobp.2020.07.851	https://www.embase.com/search/results?subaction=viewrecord&id=L2007856803&from=exporthttp://dx.doi.org/10.1016/j.ijrobp.2020.07.851
137	S. B. Baliga, B.Vanbenthuysen, L.Adams, J.Gallotto, S.Weyman, E. A.Lawell, M. P.Tarbell, N. J.MacDonald, S. M.Yock, T. I.	2020	Patterns of Failure in Pediatric Medulloblastoma and Implications for Hippocampal Sparing	Excluded	Not fitting our PICO	10.1016/S0167-8140(21)00120-1	https://www.embase.com/search/results?subaction=viewrecord&id=L2010922547&from=exporthttp://dx.doi.org/10.1016/S0167-8140(21)00120-1
138	S. G. Baliga, L.Timmermann, B.Gail, H.Padovani, L.Janssens, G. O.Yock, T. I.	2021	Brain tumors: Medulloblastoma, ATRT, ependymoma	Excluded	Not fitting our PICO	10.1002/pbc.28395
139	S. G. Baliga, S.Bajaj, B.Lewy, J.Weyman, E.Lawell, M. P.Yeap, B. Y.Ebb, D. E.Huang, M.Caruso, P.Perry, A.Jones, R. M.MacDonald, S. M.Tarbell, N. J.Yock, T. I.	2022	Decade-long disease, secondary malignancy, and brainstem injury outcomes in pediatric and young adult medulloblastoma patients treated with proton radiotherapy	Excluded	Not fitting our PICO	10.1093/neuonc/noab257
140	S. Y. Baliga, T. I.	2019	Proton beam therapy in pediatric oncology	Excluded	Not fitting our PICO	10.1097/mop.0000000000000724
141	S. Y. Baliga, T. I.	2020	Pediatric Cancer	Excluded	Not fitting our PICO	10.1016/j.hoc.2019.08.021
142	A. M. Balmer, F.Zografos, L.	2002	[New strategies in the management of retinoblastoma]	Excluded	Not fitting our PICO
143	E. C.-F. Bär, C. A.Rompokos, V.Zhang, Y.Gaze, M. N.Warry, A.Poynter, A.Royle, G.	2021	Assessment of the impact of CT calibration procedures for proton therapy planning on pediatric treatments	Excluded	Not fitting our PICO	10.1002/mp.15062
144	G. A. Bar-Sela, S.Kaidar-Person, O.Beny, A.Semenisty, V.Liel, Y.Bergman, R.Khamaysi, Z.	2016	Acne during adolescence did not predict skin rash reaction to cetuximab	Excluded	Not fitting our PICO	10.1097/cad.0000000000000419
145	A. M. Barcellini, M.Dal Mas, F.Langendijk, J. A.Høyer, M.Calugaru, V.Haustermans, K.Timmermann, B.Thariat, J.Scartoni, D.Vennarini, S.Georg, P.Orlandi, E.	2022	A year of pandemic for European particle radiotherapy: A survey on behalf of EPTN working group	Excluded	Not fitting our PICO	10.1016/j.ctro.2022.02.004
146	C. L. Barker, M.Radhakrishna, G.	2019	An introduction to proton beam therapy	Excluded	Not fitting our PICO	10.12968/hmed.2019.80.10.574
147	C. L. B. Barney, A. P.Grosshans, D. R.McAleer, M. F.de Groot, J. F.Puduvalli, V.Tucker, S. L.Crawford, C. N.Gilbert, M. R.Brown, P. D.Mahajan, A.	2014	Technique, outcomes, and acute toxicities in adults treated with proton beam craniospinal irradiation	Excluded	Not fitting our PICO	10.1093/neuonc/not155
148	L. V. A. Baroni, D.Solano-Paez, P.Rugilo, C.Freytes, C.Laughlin, S.Fonseca, A.Bartels, U.Tabori, U.Bouffet, E.Huang, A.Laperriere, N.Tsang, D. S.Sumerauer, D.Kyncl, M.Ondrová, B.Malalasekera, V. S.Hansford, J. R.Zápotocký, M.Ramaswamy, V.	2020	Bevacizumab for pediatric radiation necrosis	Excluded	Not fitting our PICO	10.1093/nop/npz072
149	F. Z. Baronio, M.Aversa, T.Driul, D.Guzzetti, C.Iughetti, L.Matarazzo, P.Parpagnoli, M.Pedicelli, S.Pozzobon, G.Salerno, M.Zucchini, S.	2019	Management and treatment outcome of craniopharyngiomas in young children before 4 years of age in Italy: Multicentre collection of 16 cases	Excluded	Not fitting our PICO	10.1159/000501868	https://www.embase.com/search/results?subaction=viewrecord&id=L630604807&from=exporthttp://dx.doi.org/10.1159/000501868
150	K. N. Bartelheim, K.Seeringer, A.Kerl, K.Buechner, J.Boos, J.Graf, N.Dürken, M.Gerss, J.Hasselblatt, M.Kortmann, R. D.Teichert von Luettichau, I.Nagel, I.Nygaard, R.Oyen, F.Quiroga, E.Schlegel, P. G.Schmid, I.Schneppenheim, R.Siebert, R.Solano-Paez, P.Timmermann, B.Warmuth-Metz, M.Frühwald, M. C.	2016	Improved 6-year overall survival in AT/RT – results of the registry study Rhabdoid 2007	Excluded	Not fitting our PICO	10.1002/cam4.741	https://www.embase.com/search/results?subaction=viewrecord&id=L612022518&from=exporthttp://dx.doi.org/10.1002/cam4.741
151	X. G. Barthère, S.Quero, L.Le Maignan, C.Torossian, N.Verillaud, B.Itti, R.Hennequin, C.	2020	Adult parameningial alveolar rhabdomyosarcoma: Case report and literature review	Excluded	Not fitting our PICO	10.1016/j.canrad.2020.03.015
152	F. K. Bartlett, R.Saran, F.	2013	Medulloblastoma	Excluded	Not fitting our PICO	10.1016/j.clon.2012.09.008	https://www.scopus.com/inward/record.uri?eid=2-s2.0-84871449144&doi=10.1016%2fj.clon.2012.09.008&partnerID=40&md5=28c641f6f35698ab309db93bec700cfa
153	C. Barton	2016	Assessment of health related quality of life (HRQOL) in children and young people with meningioma	Excluded	Not fitting our PICO	10.1002/pbc.26233	https://www.embase.com/search/results?subaction=viewrecord&id=L612593021&from=exporthttp://dx.doi.org/10.1002/pbc.26233
154	C. E. Barton, R.Puri, V.	2016	Facial nerve palsy as the presenting symptoms of leptomeningeal carcinomatosis resulting from malignant peripheral nerve sheath tumor	Excluded	Not fitting our PICO	10.1002/pon.4272	https://www.embase.com/search/results?subaction=viewrecord&id=L612930736&from=exporthttp://dx.doi.org/10.1002/pon.4272
155	J. K. H. Bass, J.Hua, C. H.Bhagat, S. P.Mendel, L. L.Onar-Thomas, A.Indelicato, D. J.Merchant, T. E.	2018	Auditory Outcomes in Patients Who Received Proton Radiotherapy for Craniopharyngioma	Excluded	Not fitting our PICO	10.1044/2018_aja-18-0026
156	C. B. Basse, A.Molina, T. J.Falcoz, P. E.Oulkhouir, Y.Kerjouan, M.Pichon, E.Westeel, V.Thiberville, L.Quantin, X.Clément-Duchêne, C.Khalifa, J.Tinier, F. L.Ginoux, M.Thillays, F.Mordant, P.Besse, B.Thomas, P. A.Péchoux, C. L.Girard, N.	2021	RADIORYTHMIC: Phase III, Opened, Randomized Study of Postoperative Radiotherapy Versus Surveillance in Stage IIb/III of Masaoka Koga Thymoma after Complete Surgical Resection	Excluded	Not fitting our PICO	10.1016/j.cllc.2021.01.020
157	J. E. F. Bates, S.Hoppe, R. T.Li, Z.Mendenhall, N. P.Hoppe, B. S.	2019	Tomayto, tomahto: prescription dose and mean heart dose in evaluating the cardiac impact of involved-field radiation therapy for Hodgkin lymphoma survivors	Excluded	Not fitting our PICO	10.1080/0284186x.2019.1657943
158	J. E. I. Bates, D. J.Morris, C. G.Rotondo, R. L.Bradley, J. A.	2020	Visual decline in pediatric survivors of brain tumors following radiotherapy	Excluded	Not fitting our PICO	10.1080/0284186x.2020.1803500
159	J. E. M. Bates, C. G.Rotondo, R. L.Bradley, J. A.Indelicato, D. J.	2019	Radiation Dose-Effect for the Optic Nerves and Chiasm in Pediatric Brain Tumor Survivors	Excluded	Not fitting our PICO	10.1016/j.ijrobp.2019.06.601	https://www.embase.com/search/results?subaction=viewrecord&id=L2002632477&from=exporthttp://dx.doi.org/10.1016/j.ijrobp.2019.06.601
160	J. E. P. Bates, R. R.Mendenhall, N. P.Morris, C. G.Hoppe, R. T.Constine, L. S.Hoppe, B. S.	2020	Long-Term Outcomes in 10-Year Survivors of Early-Stage Hodgkin Lymphoma	Excluded	Not fitting our PICO	10.1016/j.ijrobp.2020.02.642									1995	and	later,	10-year	survivors	who	received	CMT	had	improved	overall	survival	relative	to	survivors	who	received	RT	alone	(hazard	ratio,	1.41;	0.95	confidence	interval,	1.21-1.64;	P	<	.01)	or	chemotherapy	alone	(hazard	ratio,	1.35;
161	J. D. Bath, R.Cox, R.	2016	Assessing the aftercare burden of paediatric craniopharyngioma and the need for multi-disciplinary management: A UK-based single centre retrospective observational study	Excluded	Not fitting our PICO	10.1002/pbc.26233	https://www.embase.com/search/results?subaction=viewrecord&id=L612593306&from=exporthttp://dx.doi.org/10.1002/pbc.26233
162	P. S. L. Batra, D. C.	2005	Endoscopic power-assisted orbital exenteration	Excluded	Not fitting our PICO	10.1177/194589240501900315	https://www.embase.com/search/results?subaction=viewrecord&id=L40936436&from=exporthttp://dx.doi.org/10.1177/194589240501900315								8	weeks.	Two	patients	are	alive	without	disease	at	15-month	follow-up.	One	patient	with	persistent	cavernous	sinus	malignant	peripheral	nerve	sheath	tumor	died	4	months	after	resection	despite	proton	beam	therapy.	Conclusion:	This	preliminary	experience
163	E. P. Baudou, L.Iannuzzi, S.Bertozzi, A. I.Tensaouti, F.Chaix, Y.Laprie, A.	2022	A review of long-term deficits in memory systems following radiotherapy for pediatric posterior fossa tumor	Excluded	Not fitting our PICO	10.1016/j.radonc.2022.05.022
164	J. B. Bauer, E.Harrabi, S.Herfarth, K.Traneus, E.Debus, J.Alber, M.	2020	Normal Tissue Risk Avoidance Dose Painting vs Conventional Planning for Proton Brain Irradiation	Excluded	Not fitting our PICO	10.1016/S0167-8140(21)01474-2	https://www.embase.com/search/results?subaction=viewrecord&id=L2010921614&from=exporthttp://dx.doi.org/10.1016/S0167-8140(21)01474-2
165	B. C. M. Baumann, N.Harton, J. G.Xiao, Y.Wojcieszynski, A. P.Gabriel, P. E.Zhong, H.Geng, H.Doucette, A.Wei, J.O'Dwyer, P. J.Bekelman, J. E.Metz, J. M.	2020	Comparative Effectiveness of Proton vs Photon Therapy as Part of Concurrent Chemoradiotherapy for Locally Advanced Cancer	Excluded	Not fitting our PICO	10.1001/jamaoncol.2019.4889
166	B. C. Z. Baumann, C.Freedman, G. M.Verginadis,, IIMacArthur, K. M.Lin, L. L.Vachani, C.Koumenis, C.Solberg, T. D.Metz, J. M.	2017	Avoiding antiperspirants during breast radiation therapy: Myth or sound advice?	Excluded	Not fitting our PICO	10.1016/j.radonc.2017.06.021
167	C. F. Bäumer, R.Kohl, J.Nagaraja, S.Steinmeier, T.Worawongsakul, R.Timmermann, B.	2022	Adaptive Proton Therapy of Pediatric Head and Neck Cases Using MRI-Based Synthetic CTs: Initial Experience of the Prospective KiAPT Study	Excluded	Not fitting our PICO	10.3390/cancers14112616
168	C. P. Bäumer, S.Khalil, D. A.Geismar, D.Kramer, P. H.Kröninger, K.Nitsch, C.Wulff, J.Timmermann, B.	2021	Clinical Implementation of Proton Therapy Using Pencil-Beam Scanning Delivery Combined With Static Apertures	Excluded	Not fitting our PICO	10.3389/fonc.2021.599018	https://www.embase.com/search/results?subaction=viewrecord&id=L635150087&from=exporthttp://dx.doi.org/10.3389/fonc.2021.599018
169	A. C. Bavle, F.Simpson, H.Gavula, T.McNall-Knapp, R.Confer, M. E.	2019	Incidence, Risk Factors and Screening for Vasculopathy in Children Treated with Proton Radiation for BRAIN Tumors	Excluded	Not fitting our PICO	10.1016/j.ijrobp.2019.06.604	https://www.embase.com/search/results?subaction=viewrecord&id=L2002632595&from=exporthttp://dx.doi.org/10.1016/j.ijrobp.2019.06.604
170	A. G. Bavle, N.Gavula, T.Confer, M.Peterson, J. E.Fung, K. M.Rooms, L.Crawford, D.McNall-Knapp, R.	2018	Safety and efficacy of chemotherapy intensification with autologous hematopoietic stem cell rescue, without radiation, for children with CNS embryonal tumors	Excluded	Not fitting our PICO	10.1093/neuonc/noy059	https://www.embase.com/search/results?subaction=viewrecord&id=L623098802&from=exporthttp://dx.doi.org/10.1093/neuonc/noy059
171	A. S. Bavle, A.Choudhry, F.Anderson, M.Confer, M.Simpson, H.Gavula, T.Thompson, J. S.Clifton, S.Gross, N. L.McNall-Knapp, R.	2021	Systematic review of the incidence and risk factors for cerebral vasculopathy and stroke after cranial proton and photon radiation for childhood brain tumors	Excluded	Not fitting our PICO	10.1093/nop/npaa061
172	A. T. Bavle, S.Sisson, A.Chintagumpala, M.Anderson, M.Paulino, A.	2018	Meta-analysis of the incidence and patterns of second neoplasms after photon craniospinal irradiation in children with medulloblastoma	Excluded	Not fitting our PICO	10.1093/neuonc/noy059	https://www.embase.com/search/results?subaction=viewrecord&id=L623098410&from=exporthttp://dx.doi.org/10.1093/neuonc/noy059
173	K. T.-E. Beccaria, A.Monnien, F.Adle-Biassette, H.Masliah-Planchon, J.Pierron, G.Maillot, L.Polivka, M.Laquerrière, A.Bouillot-Eimer, S.Gimbert, E.Gauchotte, G.Coffinet, L.Sevestre, H.Alapetite, C.Bolle, S.Thompson, D.Bouazza, S.George, B.Zérah, M.Sainte-Rose, C.Puget, S.Varlet, P.	2018	Pediatric Chordomas: Results of a Multicentric Study of 40 Children and Proposal for a Histopathological Prognostic Grading System and New Therapeutic Strategies	Excluded	Not fitting our PICO	10.1093/jnen/nlx118
174	A. S. I. Bechtel, D. J.Sandler, E.	2019	Enteral Nutrition in Pediatric High-risk Head and Neck Cancer Patients Receiving Proton Therapy: Identifying Risk Factors and Quality of Life Concerns to Optimize Care	Excluded	Not fitting our PICO	10.1097/mph.0000000000001364
175	L. G. Becker, J.Küchler, J.Staackmann, C.Schacht, H.Lauten, M.Jensen-Kondering, U.Schramm, P.Langer, T.Neumann, A.	2021	Are radiation-induced cavernomas clinically relevant findings? Results from long-term follow-up with brain magnetic resonance imaging of childhood cancer survivors	Excluded	Not fitting our PICO	10.2478/raon-2021-0032	https://www.scopus.com/inward/record.uri?eid=2-s2.0-85113333622&doi=10.2478%2fraon-2021-0032&partnerID=40&md5=f765d606b0043ad45246ad8ff4962f5e
176	A. P. Beheshti, M.Lamont, C.Hahnfeldt, P.Hlatky, L.	2014	Proton irradiation augments the suppression of tumor progression observed with advanced age	Excluded	Not fitting our PICO	10.1667/rr13538.1									impact	cancer	progression,	thereby	modulating	tumor	development.	Outside	the	therapeutic	utilization	of	protons,	high-energy	protons	constitute	a	principal	component	of	galactic	cosmic	rays	and	thus	are	a	consideration	in	carcinogenesis	risk	for	space	flight.	Given
177	J. G. M. T. Beijer, J. C.Streefkerk, N.Heijnen, R. M.Janssens, G. O.Kremer, L. C. M.van Dalen, E. C.Ronckers, C. M.	2022	Late Toxicity After 3-Dimensional External Beam Radiotherapy Among Children With Cancer: A Systematic Review	Excluded	Not fitting our PICO	10.1097/mph.0000000000002445
178	C. R. Beltran, M.Merchant, T. E.	2012	On the benefits and risks of proton therapy in pediatric craniopharyngioma	Excluded	Not fitting our PICO	10.1016/j.ijrobp.2011.01.005
179	C. R. S. Bendelsmith, M. M.Patel, S. R.Pond, D. A.Linabery, A. M.Bendel, A. E.	2018	Multiple pilomatrixomas in a survivor of WNT-activated medulloblastoma leading to the discovery of a germline APC mutation and the diagnosis of familial adenomatous polyposis	Excluded	Not fitting our PICO	10.1002/pbc.26756	https://www.scopus.com/inward/record.uri?eid=2-s2.0-85035029031&doi=10.1002%2fpbc.26756&partnerID=40&md5=2162bfac066213e968f94cd25ee28939
180	M. N. Benesch, P.Nemes, K.Pietsch, T.Timmermann, B.Bison, B.Warmuth-Metz, M.Driever, P. H.Ebetsberger-Dachs, G.Bourdeaut, F.Dufour, C.Fouyssac, F.Hasselblatt, M.Biassoni, V.La Madrid, A. M.Entz-Werle, N.Laithier, V.Quehenberger, F.Fruhwald, M. C.	2018	Spinal cord atypical teratoid/rhabdoid tumors (AT/RT) in children: Results of a European retrospective analysis under the auspices of the EU-RHAB study group	Excluded	Not fitting our PICO	10.1093/neuonc/noy059	https://www.embase.com/search/results?subaction=viewrecord&id=L623098336&from=exporthttp://dx.doi.org/10.1093/neuonc/noy059
181	M. N. Benesch, K.Neumayer, P.Hasselblatt, M.Timmermann, B.Bison, B.Ebetsberger-Dachs, G.Bourdeaut, F.Dufour, C.Biassoni, V.Morales La Madrid, A.Entz-Werle, N.Laithier, V.Quehenberger, F.Weis, S.Sumerauer, D.Siebert, R.Bens, S.Schneppenheim, R.Kool, M.Modena, P.Fouyssac, F.C. Frühwald, M.	2020	Spinal cord atypical teratoid/rhabdoid tumors in children: Clinical, genetic, and outcome characteristics in a representative European cohort	Excluded	Not fitting our PICO	10.1002/pbc.28022	https://www.embase.com/search/results?subaction=viewrecord&id=L2003438955&from=exporthttp://dx.doi.org/10.1002/pbc.28022
182	D. S. Bengtsson, H. D.Andersen, M.Maiter, D.Berinder, K.Rasmussen, U. F.Rasmussen, A. K.Johannsson, G.Hoybye, C.Van Der Lely, A. J.Petersson, M.Ragnarsson, O.Burman, P.	2015	Long-term outcome and MGMT as a predictive marker in 24 patients with atypical pituitary adenomas and pituitary carcinomas given treatment with temozolomide	Excluded	Not fitting our PICO	10.1210/jc.2014-4350	https://www.embase.com/search/results?subaction=viewrecord&id=L603783230&from=exporthttp://dx.doi.org/10.1210/jc.2014-4350
183	V. K. Bernier, O.	2021	Late effects of craniospinal irradiation for medulloblastomas in paediatric patients	Excluded	Not fitting our PICO	10.1016/j.neuchi.2018.01.006
184	L. V. A. Berra, D.Mastino, L.Rita, A. D.Norcia, V. D.Santoro, A.Piccirilli, M.	2021	Trigeminal Neuralgia Secondary to Intracranial Neoplastic Lesions: A Case Series and Comprehensive Review	Excluded	Not fitting our PICO	10.1055/s-0040-1718708	https://www.embase.com/search/results?subaction=viewrecord&id=L633734082&from=exporthttp://dx.doi.org/10.1055/s-0040-1718708
185	A. C. F. Bessero, C.Acheson, J.Davagnanam, I.	2013	Management options for visual pathway compression from optic gliomas	Excluded	Not fitting our PICO	10.1136/postgradmedj-2011-130414	https://www.scopus.com/inward/record.uri?eid=2-s2.0-84871608966&doi=10.1136%2fpostgradmedj-2011-130414&partnerID=40&md5=6753ea379f7a4db80804bd906deb067d
186	T. L. G. Bevolo, M.Gondi, V.Hartsell, W. F.	2019	Proton Irradiation Using Pencil Beam Scanning (PBS) Correlates with Taste/Odor Changes Identified by the Layer Defied Dose and Bragg Peak Delivery to the Olfactory Structure (OS) for Brain Tumors	Excluded	Not fitting our PICO	10.1016/j.ijrobp.2019.06.2223	https://www.embase.com/search/results?subaction=viewrecord&id=L2002634659&from=exporthttp://dx.doi.org/10.1016/j.ijrobp.2019.06.2223
187	K. A. D. F. Beyer, A.Stolarczyk, L.Parol, W.Mojzeszek, N.Kopéc, R.Clarke, S. D.Pozzi, S. A.	2018	ORGANIC SCINTILLATOR FOR REAL-TIME NEUTRON DOSIMETRY	Excluded	Not fitting our PICO	10.1093/rpd/ncx255
188	P. C. Bhardwaj, R.Rivera-Zengotita, M.Rees, J. H.Bernier, A.	2022	Socio-economic Barriers to Care and Medical Complexity Leading to a 5-year Diagnostic Delay of Untreated Chronic Diabetes Insipidus and Rapidly Progressive Puberty in a 10-year-old Venezuelan Immigrant	Excluded	Not fitting our PICO		https://www.embase.com/search/results?subaction=viewrecord&id=L638787069&from=export
189	D. C. Bhattacharya, S.Lakshmanan, R.Tan, R.Warne, R.Benenati, M.Michalski, A.Aquilina, K.Jacques, T.Hargrave, D.Chang, Y. C.Gains, J.Mankad, K.	2021	Spectrum of neuroimaging findings post-proton beam therapy in a large pediatric cohort	Excluded	Not fitting our PICO	10.1007/s00381-020-04819-9
190	D. L. Bhattacharya, R.Warne, R.Jan, W.Gains, J.Michalski, A.Aquilina, K.Mankad, K.	2017	Imaging changes in paediatric brain tumours treated with proton beam therapy the gosh experience	Excluded	Not fitting our PICO	10.1007/s00234-017-1872-5	https://www.embase.com/search/results?subaction=viewrecord&id=L618227562&from=exporthttp://dx.doi.org/10.1007/s00234-017-1872-5
191	D. M. Bhattacharya, K.Harvrave, D.Gains, J.Lakshmana, R.	2018	Spectrum of intracranial imaging findings post proton beam therapy in a pediatric patient cohort: The gosh experience	Excluded	Not fitting our PICO	10.1093/neuonc/noy059	https://www.embase.com/search/results?subaction=viewrecord&id=L623098458&from=exporthttp://dx.doi.org/10.1093/neuonc/noy059
192	J. G. Bhattacharya, N.Vyas, R.Suryanarayan, U.Parikh, A.	2018	Effective management of medulloblastoma with 2 D conventional modality in current era of modern technology-our institutional experience	Excluded	Not fitting our PICO	10.1093/neuonc/noy059	https://www.embase.com/search/results?subaction=viewrecord&id=L623098414&from=exporthttp://dx.doi.org/10.1093/neuonc/noy059
193	S. A. N. Bhide, C. M.	2010	Advances in radiotherapy for head and neck cancer	Excluded	Not fitting our PICO	10.1016/j.oraloncology.2010.03.005
194	S. X. M. Bian, M. F.Vats, T. S.Mahajan, A.Grosshans, D. R.	2013	Pilocytic astrocytoma with leptomeningeal dissemination	Excluded	Not fitting our PICO	10.1007/s00381-012-1970-y
195	M. C. T. Bianchi, M.Biagi, L.Abbruzzese, A.Valleriani, A. M.Montanaro, D.Battini, R.Carpeggiani, P.	2003	Proton, perfusion and diffusion MR spectroscopy of the brain in tuberous sclerosis	Excluded	Not fitting our PICO	10.1177/197140090301600345	https://www.scopus.com/inward/record.uri?eid=2-s2.0-0141995603&doi=10.1177%2f197140090301600345&partnerID=40&md5=721e242e00e54e5f1e13b94e7b5ab79f								physiology	and	pathology	of	the	brain.	We	have	variably	applied	1H	MRS,	ASL-PI	and	DWI-	DTI	in	a	series	of	patients	with	definite	diagnosis	of	TSC.	The	aim	was	to	assess	the	strength	of	these
196	V. B. Biassoni, A.Barretta, F.Gandola, L.Vennarini, S.Meroni, S.Mastronuzzi, A.Del Baldo, G.Chiesa, S.Pignoli, E.Terenziani, M.Pecori, E.Schiavello, E.Massimino, M.	2022	TREATMENT-INDUCED PULMONARY TOXICITY IN PATIENTS WITH MEDULLOBLASTOMA: A RETROSPECTIVE ANALYSIS ON 2 ITALIAN INSTITUTIONS' COHORTS	Excluded	Not fitting our PICO	10.1002/pbc.29952	https://www.embase.com/search/results?subaction=viewrecord&id=L639321987&from=exporthttp://dx.doi.org/10.1002/pbc.29952
197	K. C. K. Bible, E.Brierley, J.Brito, J. P.Cabanillas, M. E.Clark, T. J.Di Cristofano, A.Foote, R.Giordano, T.Kasperbauer, J.Newbold, K.Nikiforov, Y. E.Randolph, G.Rosenthal, M. S.Sawka, A. M.Shah, M.Shaha, A.Smallridge, R.Wong-Clark, C. K.	2021	2021 American Thyroid Association Guidelines for Management of Patients with Anaplastic Thyroid Cancer	Excluded	Not fitting our PICO	10.1089/thy.2020.0944	https://www.embase.com/search/results?subaction=viewrecord&id=L634560502&from=exporthttp://dx.doi.org/10.1089/thy.2020.0944
198	K. O. Bielamowicz, F.Sonabend, R.Mahajan, A.Paulino, A.Adesina, A.Robert, D.Chintagumpala, M.	2016	Decreased risk of hypothyroidism after craniospinal irradiation (CSI) with proton therapy (PRT) in patients with medulloblastoma	Excluded	Not fitting our PICO	10.1002/pbc.26233	https://www.embase.com/search/results?subaction=viewrecord&id=L612593700&from=exporthttp://dx.doi.org/10.1002/pbc.26233
199	K. O. Bielamowicz, M. F.Sonabend, R.Mahajan, A.Paulino, A. C.Adesina, A.Dauser, R.Chintagumpala, M.	2016	Decreased incidence of hypothyroidism after craniospinal irradiation (CSI) with proton therapy (PRT) in patients with medulloblastoma	Excluded	Not fitting our PICO	10.1093/neuonc/now082.11	https://www.embase.com/search/results?subaction=viewrecord&id=L611934385&from=exporthttp://dx.doi.org/10.1093/neuonc/now082.11
200	K. O. Bielamowicz, M. F.Sonabend, R.Paulino, A. C.Hilsenbeck, S. G.Dreyer, Z.Suzawa, H.Bryant, R.Adesina, A.Dauser, R.Mahajan, A.Chintagumpala, M.	2018	Hypothyroidism after craniospinal irradiation with proton or photon therapy in patients with medulloblastoma	Excluded	Not fitting our PICO	10.1080/08880018.2018.1471111
201	E. K. Biewald, T.Geismar, D.Schlüter, S.Manthey, A.Westekemper, H.Wulff, J.Timmermann, B.Ketteler, P.Schönberger, S.Metz, K. A.Ting, S.Göricke, S.Bechrakis, N. E.Bornfeld, N.	2021	Feasibility of Proton Beam Therapy as a Rescue Therapy in Heavily Pre-Treated Retinoblastoma Eyes	Excluded	Not fitting our PICO	10.3390/cancers13081862
202	E. S. Biewald, S.Bechrakis, N. E.Kiefer, T.Rating, P.Geismar, D.Metz, K. A.Göricke, S.Ketteler, P.Bornfeld, N.	2020	Long-Term Clinical Results and Management following Vitrectomy in Undetected Retinoblastoma Eyes	Excluded	Not fitting our PICO	10.1159/000505732
203	K. S. Bilmin, K. J.Czarnecka, A. M.Spałek, M. J.Kujawska, T.Solnik, M.Merks, P.Toro, M. D.Rejdak, R.Fiedorowicz, M.	2021	New Perspectives for Eye-Sparing Treatment Strategies in Primary Uveal Melanoma	Excluded	Not fitting our PICO	10.3390/cancers14010134
204	R. S. W. Bindra, S. L.	2016	Advances in Radiation Therapy in Pediatric Neuro-oncology	Excluded	Not fitting our PICO	10.1177/0883073815597758
205	H. K. Birk, S.Cuevas-Ocampo, A.Wang, C. J.Kosty, J.Notarianni, C.	2022	Pediatric pituitary adenoma and medulloblastoma in the setting of p53 mutation: case report and review of the literature	Excluded	Not fitting our PICO	10.1007/s00381-022-05478-8
206	C. C. Bisbee, O.Gajjar, A.Tinkle, C. L.Stewart, C. F.	2022	Population pharmacokinetics of crenolanib in children and young adults with brain tumors	Excluded	Not fitting our PICO	10.1007/s00280-022-04412-8
207	A. J. G. Bishop, B.Mahajan, A.Paulino, A. C.Okcu, M. F.Allen, P. K.Chintagumpala, M.Kahalley, L. S.McAleer, M. F.McGovern, S. L.Whitehead, W. E.Grosshans, D. R.	2014	Proton beam therapy versus conformal photon radiation therapy for childhood craniopharyngioma: multi-institutional analysis of outcomes, cyst dynamics, and toxicity	Excluded	Not fitting our PICO	10.1016/j.ijrobp.2014.05.051
208	A. J. L. Bishop, J. A.Ning, M. S.Valdez, I. D.Wages, C. A.McAleer, M. F.Paulino, A. C.Grosshans, D. R.Woodhouse, K. D.Tao, R.Roth, M. E.Gunn, G. B.McGovern, S. L.	2021	Young Adult Populations Face Yet Another Barrier to Care With Insurers: Limited Access to Proton Therapy	Excluded	Not fitting our PICO	10.1016/j.ijrobp.2021.02.049
209	A. J. M. Bishop, M. W.Chang, A. L.Esiashvili, N.	2012	Infant brain tumors: Incidence, survival, and the role of radiation based on surveillance, epidemiology, and end results (SEER) data	Excluded	Not fitting our PICO	10.1016/j.ijrobp.2010.08.020	https://www.embase.com/search/results?subaction=viewrecord&id=L51131017&from=exporthttp://dx.doi.org/10.1016/j.ijrobp.2010.08.020
210	M. W. H. Bishop, T. R.Leach, J.Minturn, J.Breneman, J.Stevenson, C.Wagner, L.Sutton, M.Miles, L.Fouladi, M.Goldman, S.	2012	Radiation injury in pediatric patients with cns tumors treated with proton beam radiation therapy: A case series	Excluded	Not fitting our PICO	10.1093/neuonc/nos107	https://www.embase.com/search/results?subaction=viewrecord&id=L70813933&from=exporthttp://dx.doi.org/10.1093/neuonc/nos107
211	B. M. Bison, G.Mitra, D.Brisse, H.Faure-Conter, C.Ajithkumar, T.Alapetite, C.Timmermann, B.Nicholson, J.Calaminus, G.Murray, M.	2020	Evaluation of neuroradiological response to induction chemotherapy for patients with localised germinoma in the SIOP CNS GCT II trial	Excluded	Not fitting our PICO	10.1093/neuonc/noaa222	https://www.embase.com/search/results?subaction=viewrecord&id=L634130626&from=exporthttp://dx.doi.org/10.1093/neuonc/noaa222
212	A. K. Biswas, L.Kakkar, A.Sarkar, C.Julka, P. K.	2016	Atypical teratoid/rhabdoid tumors: Challenges and search for solutions	Excluded	Not fitting our PICO	10.2147/CMAR.S83472	https://www.scopus.com/inward/record.uri?eid=2-s2.0-84991785911&doi=10.2147%2fCMAR.S83472&partnerID=40&md5=21db4cfa5f59cabdf7651b1a292c629f
213	D. S. B. Bitterman, K.Laurie, F.Kao, P. C.Terezakis, S. A.London, W. B.Haas-Kogan, D. A.	2020	Race Disparities in Proton Radiotherapy Use for Cancer Treatment in Patients Enrolled in Children's Oncology Group Trials	Excluded	Not fitting our PICO	10.1001/jamaoncol.2020.2259
214	N. R. Bizzocchi, B.Farace, P.Algranati, C.Righetto, R.Schwarz, M.Amichetti, M.	2016	A planning approach for lens sparing proton craniospinal irradiation in pediatric patients	Excluded	Not fitting our PICO		https://www.embase.com/search/results?subaction=viewrecord&id=L612452842&from=export
215	T. G. Björk-Eriksson, B.	2005	The potential of proton beam therapy in paediatric cancer	Excluded	Not fitting our PICO	10.1080/02841860500355959
216	P. P. Blanchard, D.Truc, G.	2020	[Seeking colleagues' advice when facing complex clinical situations]	Excluded	Not fitting our PICO	10.1016/j.canrad.2020.06.015
217	S. M. Blaney	2019	Recent advances in pediatric oncology	Excluded	Not fitting our PICO	10.1097/MOP.0000000000000725	https://www.embase.com/search/results?subaction=viewrecord&id=L629186437&from=exporthttp://dx.doi.org/10.1097/MOP.0000000000000725
218	C. O. Blattmann, S.Schulz-Ertner, D.Rieken, S.Haufe, S.Ewerbeck, V.Unterberg, A.Karapanagiotou-Schenkel, I.Combs, S. E.Nikoghosyan, A.Bischof, M.Jäkel, O.Huber, P.Kulozik, A. E.Debus, J.	2010	Non-randomized therapy trial to determine the safety and efficacy of heavy ion radiotherapy in patients with non-resectable osteosarcoma	Excluded	Not fitting our PICO	10.1186/1471-2407-10-96
219	M. B. Blomstrand, N. P.Munck Af Rosenschöld, P.Vogelius, I. R.Sánchez Merino, G.Kiil-Berthlesen, A.Blomgren, K.Lannering, B.Bentzen, S. M.Björk-Eriksson, T.	2012	Estimated clinical benefit of protecting neurogenesis in the developing brain during radiation therapy for pediatric medulloblastoma	Excluded	Not fitting our PICO	10.1093/neuonc/nos120
220	N. G. Boehling, D. R.Umfleet, W. E.Thaker, N. G.Su, J. M.Okcu, M.Mahajan, A.	2014	Proton irradiation for pediatric central nervous system malignancies: Radiation adverse effects in high risk patients	Excluded	Not fitting our PICO		https://www.embase.com/search/results?subaction=viewrecord&id=L71623481&from=export
221	N. S. G. Boehling, D. R.Bluett, J. B.Palmer, M. T.Song, X.Amos, R. A.Sahoo, N.Meyer, J. J.Mahajan, A.Woo, S. Y.	2012	Dosimetric comparison of three-dimensional conformal proton radiotherapy, intensity-modulated proton therapy, and intensity-modulated radiotherapy for treatment of pediatric craniopharyngiomas	Excluded	Not fitting our PICO	10.1016/j.ijrobp.2010.11.027
222	A. M. Bogusz, H. L.	2018	Childhood-onset craniopharyngioma: latest insights into pathology, diagnostics, treatment, and follow-up	Excluded	Not fitting our PICO	10.1080/14737175.2018.1528874
223	Ł. Boguszewicz, S.Sokół, M.	2009	Pattern recognition methods in 1H MRS monitoring in vivo of normal appearing cerebellar tissue after treatment of posterior fossa tumors	Excluded	Not fitting our PICO	10.1007/978-3-211-98811-4_31	https://www.embase.com/search/results?subaction=viewrecord&id=L360020815&from=exporthttp://dx.doi.org/10.1007/978-3-211-98811-4_31
224	C. M. Boix, L.Martinez, O.Gomez-Navarro, E.	2022	DIFFERENCES IN LONG-TERM NEUROPSYCHOLOGICAL PROFILE IN PEDIATRIC SURVIVORS OF POSTERIOR FOSSA TUMOR (TFP) TREATED WITH PROTON RADIOTHERAPY (PRT) COMPARED TO PHOTON RADIOTHERAPY (XRT)	Excluded	Not fitting our PICO	10.1002/pbc.29952	https://www.embase.com/search/results?subaction=viewrecord&id=L639321996&from=exporthttp://dx.doi.org/10.1002/pbc.29952
225	B. A. Bojaxhiu, F.Walser, M.Placidi, L.Kliebsch, U.Mikroutsikos, L.Morach, P.Bolsi, A.Lomax, T.Schneider, R.Weber, D. C.	2017	Radiation necrosis in children with brain tumours treated with pencil beam scanning proton therapy	Excluded	Not fitting our PICO		https://www.embase.com/search/results?subaction=viewrecord&id=L618191935&from=export
226	B. A. Bojaxhiu, F.Walser, M.Placidi, L.Kliebsch, U.Mikroutsikos, L.Morach, P.Bolsi, A.Lomax, T.Pica, A.Weber, D. C.	2018	Radiation Necrosis and White Matter Lesions in Pediatric Patients With Brain Tumors Treated With Pencil Beam Scanning Proton Therapy	Excluded	Not fitting our PICO	10.1016/j.ijrobp.2017.11.037
227	T. B.-M. Bölling, G.Burdach, S.Calaminus, G.Craft, A.Delattre, O.Deley, M. C.Dirksen, U.Dockhorn-Dworniczak, B.Dunst, J.Engel, S.Faldum, A.Fröhlich, B.Gadner, H.Göbel, U.Gosheger, G.Hardes, J.Hawkins, D. S.Hjorth, L.Hoffmann, C.Kovar, H.Kruseova, J.Ladenstein, R.Leuschner, I.Lewis, I. J.Oberlin, O.Paulussen, M.Potratz, J.Ranft, A.Rössig, C.Rübe, C.Sauer, R.Schober, O.Schuck, A.Timmermann, B.Tirod…	2015	Development of curative therapies for Ewing sarcomas by interdisciplinary cooperative groups in Europe	Excluded	Not fitting our PICO	10.1055/s-0035-1545263
228	T. H. Bölling, J.Dirksen, U.	2013	Management of bone tumours in paediatric oncology	Excluded	Not fitting our PICO	10.1016/j.clon.2012.07.010
229	T. S. Bölling, A.Rübe, C.Hesselmann, S.Pape, H.Dieckmann, K.Pöllinger, B.Kortmann, R. D.Speiser-Held, I.Meyer, F. M.Martini, C.Asadpour, B.Timmermann, B.Beck, J. D.Langer, T.Paulides, M.Schmidt, B.Willich, N.	2006	[Therapy-associated late effects after irradiation of malignant diseases in childhood and adolescence. Feasibility analyses of a prospective multicenter register study]	Excluded	Not fitting our PICO	10.1007/s00066-006-1517-9
230	T. W. Bölling, J.Eich, H. T.Timmermann, B.Meyer, F. M.Rübe, C.Kortmann, R. D.Fischedick, K.Rödel, C.Koch, R.Willich, N.	2015	Acute and late side effects to salivary glands and oral mucosa after head and neck radiotherapy in children and adolescents. Results of the "Registry for the evaluation of side effects after radiotherapy in childhood and adolescence" "Head Neck	Excluded	Not fitting our PICO	10.1002/hed.23715
231	A. L. Bolsi, A.Mikroutsikos, L.Morach, P.De Prado, M.Placidi, L.Malyapa, R.Schneider, R.Albertini, F.Hrbacek, J.Lomax, A. J.Weber, D. C.	2015	Evaluation and improvement of proton therapy planning approaches for ependymoma	Excluded	Not fitting our PICO	10.1007/s00066-015-0903-6	https://www.embase.com/search/results?subaction=viewrecord&id=L614034191&from=exporthttp://dx.doi.org/10.1007/s00066-015-0903-6
232	A. P. Bolsi, L.Pica, A.Ahlhelm, F. J.Walser, M.Lomax, A. J.Weber, D. C.	2020	Pencil beam scanning proton therapy for the treatment of craniopharyngioma complicated with radiation-induced cerebral vasculopathies: A dosimetric and linear energy transfer (LET) evaluation	Excluded	Not fitting our PICO	10.1016/j.radonc.2020.04.052
233	C. M. S. Bonfield, P.	2015	Pediatric cerebellar astrocytoma: a review	Excluded	Not fitting our PICO	10.1007/s00381-015-2719-1
234	A. F. Bonfrate, J.De Marzi, L.Delacroix, S.Fontaine, J.Hérault, J.Sayah, R.Trompier, F.Lee, C.Bolch, W. E.Clairand, I.	2014	Secondary doses to healthy tissues during proton therapy treatments: Influence of irradiation parameters	Excluded	Not fitting our PICO	Context: Owing to the Bragg peak dose deposition in depth, proton therapy allows accurate cancer treatments while sparing healthy surrounding tissues. However, secondary neutrons are produced during treatment and can deliver unwanted doses to surrounding normal organs thus increasing the risk of secondary cancer. This paper investigates the variation of secondary neutron doses with tumor size and…	https://www.embase.com/search/results?subaction=viewrecord&id=L71918946&from=export
235	A. F. Bonfrate, J.De Marzi, L.Delacroix, S.Hérault, J.Sayah, R.Lee, C.Bolch, W. E.Clairand, I.	2016	Influence of beam incidence and irradiation parameters on stray neutron doses to healthy organs of pediatric patients treated for an intracranial tumor with passive scattering proton therapy	Excluded	Not fitting our PICO	10.1016/j.ejmp.2016.03.009
236	A. J. U. Boria, J.Pirlepesov, F.Stuckey, J. C.Axente, M.Gargone, M. A.Hua, C. H.	2018	Interplay Effect of Target Motion and Pencil-Beam Scanning in Proton Therapy for Pediatric Patients	Excluded	Not fitting our PICO	10.14338/ijpt-17-00030.1
237	S. P. Boriani, V.Cecchinato, R.Ghermandi, R.Tedesco, G.Fiore, M. R.Dionisi, F.Gasbarrini, A.	2020	Composite PEEK/carbon fiber rods in the treatment for bone tumors of the cervical spine: a case series	Excluded	Not fitting our PICO	10.1007/s00586-020-06534-0	https://www.embase.com/search/results?subaction=viewrecord&id=L2005622161&from=exporthttp://dx.doi.org/10.1007/s00586-020-06534-0
238	L. G. D. A. Boros, D. P.Katz, H. E.Roth, J. P.Meuillet, E. J.Somlyai, G.	2016	Submolecular regulation of cell transformation by deuterium depleting water exchange reactions in the tricarboxylic acid substrate cycle	Excluded	Not fitting our PICO	10.1016/j.mehy.2015.11.016	https://www.embase.com/search/results?subaction=viewrecord&id=L607976457&from=exporthttp://dx.doi.org/10.1016/j.mehy.2015.11.016
239	S. P. Bortolussi, I.Protti, N.Provenzano, L.Ferrari, C.Cansolino, L.Dionigi, P.Galasso, O.Gasparini, G.Altieri, S.Miyatake, S. I.González, S. J.	2017	Understanding the potentiality of accelerator based-boron neutron capture therapy for osteosarcoma: dosimetry assessment based on the reported clinical experience	Excluded	Not fitting our PICO	10.1186/s13014-017-0860-6
240	C. F. Boskos, L.Noel, G.Habrand, J. L.Pommier, P.Alapetite, C.Mammar, H.Ferrand, R.Boisserie, G.Mazeron, J. J.	2009	Combined proton and photon conformal radiotherapy for intracranial atypical and malignant meningioma	Excluded	Not fitting our PICO	10.1016/j.ijrobp.2008.10.053
241	F. M. Bourdeaut, C.Alapetite, C.Roujeau, T.Doz, F.	2011	Medulloblastomas: update on a heterogeneous disease	Excluded	Not fitting our PICO	10.1097/CCO.0b013e32834ace3f
242	A. H. Bouyon-Monteau, J. L.Datchary, J.Alapetite, C.Bolle, S.Dendale, R.Feuvret, L.Helfre, S.Calugaru, V.Cosset, J. M.Bey, P.	2010	[Is proton beam therapy the future of radiotherapy? Part I: clinical aspects]	Excluded	Not fitting our PICO	10.1016/j.canrad.2010.01.008									indications	in	adults--ocular	melanoma,	chordoma	and	chondrosarcoma	of	the	base	of	skull	--and	is	regarded	as	a	highly	promising	treatment	modality	in	the	treatment	of	paediatric	malignancies	(brain	tumours,	sarcomas…).	This	includes	the	relative	sparing
243	N. C. Bouzid, A.Sghaier, S.Chabchoub, I.Tebra, S.	2022	GONADAL DAMAGE FOLLOWING TREATMENT OF MEDULLOBLASTOMA IN CHILHOOOD	Excluded	Not fitting our PICO	10.1002/pbc.29952	https://www.embase.com/search/results?subaction=viewrecord&id=L639323290&from=exporthttp://dx.doi.org/10.1002/pbc.29952
244	N. G. Bouzid, F.Bolle, S.	2022	IMAGING CHANGES IN PEDIATRIC EPENDYMOMA PATIENTS TREATED WITH PROTON BEAM RADIATION THERAPY	Excluded	Not fitting our PICO	10.1002/pbc.29952	https://www.embase.com/search/results?subaction=viewrecord&id=L639323251&from=exporthttp://dx.doi.org/10.1002/pbc.29952
245	S. R. S. Bowen, J.Chapman, T. R.Miyaoka, R. S.Kinahan, P. E.Sandison, G. A.Wong, T.Vesselle, H. J.Nyflot, M. J.Apisarnthanarax, S.	2015	Differential hepatic avoidance radiation therapy: Proof of concept in hepatocellular carcinoma patients	Excluded	Not fitting our PICO	10.1016/j.radonc.2015.04.011
246	M. B. Brada, T.	2013	Proton Therapy: The Present and the Future	Excluded	Not fitting our PICO	10.1016/j.semradonc.2012.11.001	https://www.embase.com/search/results?subaction=viewrecord&id=L368569128&from=exporthttp://dx.doi.org/10.1016/j.semradonc.2012.11.001
247	M. P.-J. Brada, M.De Ruysscher, D.	2009	Current clinical evidence for proton therapy	Excluded	Not fitting our PICO	10.1097/PPO.0b013e3181b6127c
248	J. A. H. Bradley, M. W.Li, Z.Liang, X.Rutenberg, M.Dagan, R.Mendenhall, N. P.	2017	A Technical Guide for Passive Scattering Proton Radiation Therapy for Breast Cancer	Excluded	Not fitting our PICO	10.14338/ijpt-16-00025.1
249	J. A. I. Bradley, D. J.Uezono, H.Morris, C. G.Sandler, E.de Soto, H.Mailhot Vega, R. B.Rotondo, R.	2020	Patterns of Failure in Parameningeal Alveolar Rhabdomyosarcoma	Excluded	Not fitting our PICO	10.1016/j.ijrobp.2020.01.035
250	J. I. Bradley, D.Rotondo, R.Flampouri, S.Morris, C.Hall, M.Aldana, P.Sandler, E.Merchant, T.	2016	Early outcomes following focal proton therapy and intensive chemotherapy for paediatric atypical teratoid rhabdoid tumour (ATRT)	Excluded	Not fitting our PICO	10.1002/pbc.26233	https://www.embase.com/search/results?subaction=viewrecord&id=L612593140&from=exporthttp://dx.doi.org/10.1002/pbc.26233
251	L. A. Y. P. Brandão, T.	2017	Posterior Fossa Tumors	Excluded	Not fitting our PICO	10.1016/j.nic.2016.08.001	https://www.embase.com/search/results?subaction=viewrecord&id=L613438973&from=exporthttp://dx.doi.org/10.1016/j.nic.2016.08.001
252	J. J. Bratton, P. A.McMullen, K. P.	2014	Outpatient management of vascular access devices in children receiving radiotherapy: complications and morbidity	Excluded	Not fitting our PICO	10.1002/pbc.24642
253	L. Z. C. Braunstein, O.	2018	Potential Morbidity Reduction With Proton Radiation Therapy for Breast Cancer	Excluded	Not fitting our PICO	10.1016/j.semradonc.2017.11.009
254	S. N. Braunstein, J. L.	2013	Radiotherapy-induced malignancies: Review of clinical features, pathobiology, and evolving approaches for mitigating risk	Excluded	Not fitting our PICO	10.3389/fonc.2013.00073	https://www.scopus.com/inward/record.uri?eid=2-s2.0-84890725078&doi=10.3389%2ffonc.2013.00073&partnerID=40&md5=0f0bb30438f308d4e3c090bbbe35ba99
255	J. T. W. Breen, R. A.	2015	Bilateral IAC or CPA lesions in children without NF2	Excluded	Not fitting our PICO	10.1177/0194599815593310f	https://www.embase.com/search/results?subaction=viewrecord&id=L72104188&from=exporthttp://dx.doi.org/10.1177/0194599815593310f
256	S. S. B. Brem, P. J.Brem, H.Butowski, N.Chamberlain, M. C.Chiocca, E. A.DeAngelis, L. M.Fenstermaker, R. A.Friedman, A.Gilbert, M. R.Hesser, D.Junck, L.Linette, G. P.Loeffler, J. S.Maor, M. H.Michael, M.Moots, P. L.Morrison, T.Mrugala, M.Nabors, L. B.Newton, H. B.Portnow, J.Raizer, J. J.Recht, L.Shrieve, D. C.Sills Jr, A. K.Vrionis, F. D.Wen, P. Y.	2011	Central nervous system cancers: Clinical practice guidelines in oncology	Excluded	Not fitting our PICO	10.6004/jnccn.2011.0036	https://www.embase.com/search/results?subaction=viewrecord&id=L361584234&from=exporthttp://dx.doi.org/10.6004/jnccn.2011.0036
257	J. K. Bremer, R.Johann, P. D.von Hoff, K.Brazzola, P.Grotzer, M. A.Kool, M.Rushing, E.Gerber, N. U.	2020	A single supratentorial high-grade neuroepithelial tumor with two distinct BCOR mutations, exceptionally long complete remission and survival	Excluded	Not fitting our PICO	10.1002/pbc.28384
258	J. C. D. Breneman, S. S.Constine, L.Merchant, T.Marcus, K.Paulino, A. C.Followill, D.Mahajan, A.Laack, N.Esiashvili, N.Haas-Kogan, D.Laurie, F.Olch, A.Ulin, K.Hodgson, D.Yock, T. I.Terezakis, S.Krasin, M.Panoff, J.Chuba, P.Hua, C. H.Hess, C. B.Houghton, P. J.Wolden, S.Buchsbaum, J.Fitzgerald, T. J.Kalapurakal, J. A.	2018	The Children's Oncology Group Radiation Oncology Discipline: 15 Years of Contributions to the Treatment of Childhood Cancer	Excluded	Not fitting our PICO	10.1016/j.ijrobp.2018.03.002
259	M. D. Briggs, A.Firth, H.Levine, A.Sánchez-Ramírez, S.Negm, L.Ercan, A. B.Chung, J.Bianchi, V.Jalloh, I.Phyu, P.Thorp, N.Grundy, R. G.Hawkins, C.Trotman, J.Tarpey, P.Tabori, U.Allinson, K.Murray, M. J.	2022	Recurrent posterior fossa group A (PFA) ependymoma in a young child with constitutional mismatch repair deficiency (CMMRD)	Excluded	Not fitting our PICO	10.1111/nan.12862
260	S. J. F. Bright, D. B.Chakraborty, S.McFadden, C. H.Yoon, D. S.Bronk, L.Titt, U.Mohan, R.Grosshans, D. R.Sumazin, P.Shaitelman, S. F.Asaithamby, A.Sawakuchi, G. O.	2019	Nonhomologous End Joining Is More Important Than Proton Linear Energy Transfer in Dictating Cell Death	Excluded	Not fitting our PICO	10.1016/j.ijrobp.2019.08.011
261	C. C. Brimeyer, H.Smith, M. N.Coan, A.Yuan, Y.Ashford, J.Wise, M.Mandrell, B.Merchant, T.Crabtree, V. M.	2014	Excessive sleepiness and neurocognitive performance in children with craniopharyngioma	Excluded	Not fitting our PICO	Introduction: Pediatric craniopharyngioma patients are at increased risk for excessive daytime sleepiness (EDS) and deicits in neurocognitive functioning. We sought to preliminarily explore the relationships among EDS and neurocognitive variables in a sample of children with craniopharyngioma. Methods: Prior to proton therapy, 32 patients with craniopharyngioma ages 5-19 (M = 10.5 ± 4.5) underwen…	https://www.embase.com/search/results?subaction=viewrecord&id=L71510038&from=export
262	H. M. L. Britton, A. B.Shen, Y.Mungall, K.Serrano, J.Snuderl, M.Pleasance, E.Jones, S. J. M.Laskin, J.Marra, M. A.Rassekh, S. R.Deyell, R.Yip, S.Cheng, S.Dunham, C.	2021	NTRK2 Fusion driven pediatric glioblastoma: Identification of oncogenic Drivers via integrative Genome and transcriptome profiling	Excluded	Not fitting our PICO	10.1002/ccr3.3804	https://www.embase.com/search/results?subaction=viewrecord&id=L2010454262&from=exporthttp://dx.doi.org/10.1002/ccr3.3804
263	N. P. K.-B. Brodin, A.Aznar, M.Nilsson, P.Munck Af Rosenschöld, P.Vogelius, I. S.Lannerlng, B.Cozzi, L.Specht, L.Engelholm, S. A.Bjôrk-Eriksson, T.	2010	The feasibility of radiotherapy optimization with respect to secondary cancer risk for pediatric medulloblastoma	Excluded	Not fitting our PICO	10.1016/S0167-8140(10)80075-1	https://www.embase.com/search/results?subaction=viewrecord&id=L70323245&from=exporthttp://dx.doi.org/10.1016/S0167-8140(10)80075-1
264	N. P. M. a. R. Brodin, P.Blomstrand, M.Kiil-Berthlesen, A.Hollensen, C.Vogelius, I. R.Lannering, B.Bentzen, S. M.Björk-Eriksson, T.	2014	Hippocampal sparing radiotherapy for pediatric medulloblastoma: impact of treatment margins and treatment technique	Excluded	Not fitting our PICO	10.1093/neuonc/not225
265	N. P. R. Brodin, P. M. A.Aznar, M. C.Kiil-Berthelsen, A.Vogelius, I. R.Nilsson, P.Lannering, B.Björk-Eriksson, T.	2011	Radiobiological risk estimates of adverse events and secondary cancer for proton and photon radiation therapy of pediatric medulloblastoma	Excluded	Not fitting our PICO	10.3109/0284186X.2011.582514	https://www.scopus.com/inward/record.uri?eid=2-s2.0-79960485877&doi=10.3109%2f0284186X.2011.582514&partnerID=40&md5=a0c1cac129231e0eb0cd341ac95bab14
266	N. P. V. Brodin, I. R.Maraldo, M. V.Munck af Rosenschöld, P.Aznar, M. C.Kiil-Berthelsen, A.Nilsson, P.Björk-Eriksson, T.Specht, L.Bentzen, S. M.	2012	Life years lost--comparing potentially fatal late complications after radiotherapy for pediatric medulloblastoma on a common scale	Excluded	Not fitting our PICO	10.1002/cncr.27536
267	N. P. V. Brodin, I. R.Björk-Eriksson, T.Munck Af Rosenschöld, P.Maraldo, M. V.Aznar, M. C.Specht, L.Bentzen, S. M.	2014	Optimizing the radiation therapy dose prescription for pediatric medulloblastoma: minimizing the life years lost attributable to failure to control the disease and late complication risk	Excluded	Not fitting our PICO	10.3109/0284186x.2013.858824
268	P. B. Brodin, M.Munck af Rosenschöld, P.Vogelius, I. R.Sánchez Merino, G.Kiil-Berthelsen, A.Blomgren, K.Lannering, B.Bentzen, S. M.Björk-Eriksson, T.	2012	Reducing the risk of neurocognitive impairment by protecting the neurogenic niches during radiation therapy for pediatric medulloblastoma	Excluded	Not fitting our PICO	10.1016/j.ijrobp.2012.07.273	https://www.embase.com/search/results?subaction=viewrecord&id=L70912595&from=exporthttp://dx.doi.org/10.1016/j.ijrobp.2012.07.273
269	P. M. a. R. Brodin, P.Kiil-Berthelsen, A.Vogelius, I. R.Hollensen, C.Blomstrand, M.Bentzen, S. M.Björk-Eriksson, T.	2013	Impact of treatment margins and treatment technique in hippocampal sparing radiation therapy for pediatric medulloblastoma	Excluded	Not fitting our PICO	10.1016/j.ijrobp.2013.06.1576	https://www.embase.com/search/results?subaction=viewrecord&id=L71186995&from=exporthttp://dx.doi.org/10.1016/j.ijrobp.2013.06.1576
270	A. G. Broniscer, A.Bhargava, R.Langston, J. W.Heideman, R.Jones, D.Kun, L. E.Taylor, J.	1997	Brain stem involvement in children with neurofibromatosis type 1: Role of magnetic resonance imaging and spectroscopy in the distinction from diffuse pontine glioma	Excluded	Not fitting our PICO	10.1097/00006123-199702000-00018	https://www.embase.com/search/results?subaction=viewrecord&id=L27045095&from=exporthttp://dx.doi.org/10.1097/00006123-199702000-00018
271	J. G. Brower, S.Hartsell, W.Goldman, S.Chang, J. H. C.Mohammed, N.Siddiqui, M.Gondi, V.	2013	Cranio-spinal irradiation for medulloblastoma: Dosimetric comparison of proton and photon modalities to reduce the late development of diabetes mellitus	Excluded	Not fitting our PICO	10.1093/neuonc/not187	https://www.embase.com/search/results?subaction=viewrecord&id=L71299614&from=exporthttp://dx.doi.org/10.1093/neuonc/not187
272	J. V. G. Brower, S.Hartsell, W. F.Goldman, S.Fangusaro, J. R.Patel, N.Lulla, R. R.Smiley, N. P.Chang, J. H. C.Gondi, V.	2015	Proton therapy and helical tomotherapy result in reduced dose deposition to the pancreas in the setting of cranio-spinal irradiation for medulloblastoma: Implications for reduced risk of diabetes mellitus in long-term survivors	Excluded	Not fitting our PICO	10.3109/0284186X.2014.978368	https://www.scopus.com/inward/record.uri?eid=2-s2.0-84925388157&doi=10.3109%2f0284186X.2014.978368&partnerID=40&md5=4ba97f269116a90a5d3fb5e306936681
273	J. V. I. Brower, D. J.Aldana, P. R.Sandler, E.Rotondo, R.Mendenhall, N. P.Marcus, R. B.Su, Z.	2013	A treatment planning comparison of highly conformal radiation therapy for pediatric low-grade brainstem gliomas	Excluded	Not fitting our PICO	10.3109/0284186x.2013.767474
274	A. B. Brown, K.Sonabend, R.Scheurer, M.Lupo, P.Paulino, A.Dreyer, Z.Mahajan, A.Chintagumpala, M.Okcu, M. F.	2017	Genome-wide discovery of novel susceptibility polymorphisms for treatment-associated hypothyroidism in pediatric medulloblastoma	Excluded	Not fitting our PICO	10.1093/neuonc/nox168	https://www.embase.com/search/results?subaction=viewrecord&id=L619948184&from=exporthttp://dx.doi.org/10.1093/neuonc/nox168
275	A. L. B. Brown, K. J.Sonabend, R.Scheurer, M. E.Lupo, P.Paulino, A.Dreyer, Z. A. E.Mahajan, A.Chintagumpala, M. M.Okcu, M. F.	2017	Genome-wide discovery of novel susceptibility loci for treatment-associated hypothyroidism among survivors of pediatric medulloblastoma	Excluded	Not fitting our PICO		https://www.embase.com/search/results?subaction=viewrecord&id=L617435745&from=export
276	A. P. B. Brown, C. L.Grosshans, D. R.McAleer, M. F.de Groot, J. F.Puduvalli, V. K.Tucker, S. L.Crawford, C. N.Khan, M.Khatua, S.Gilbert, M. R.Brown, P. D.Mahajan, A.	2013	Proton beam craniospinal irradiation reduces acute toxicity for adults with medulloblastoma	Excluded	Not fitting our PICO	10.1016/j.ijrobp.2013.01.014
277	N. J. W. Brown, B.Lien, B. V.Himstead, A.Tafreshi, A. R.Shahrestani, S.Birkenbeuel, J.Tran, K.Horton, D.Paladugu, A.Kirillova, L. R.Yang, C. Y.Ransom, S. C.Sahyouni, R.Yang, I.	2022	Citation analysis of the most influential ependymoma research articles illustrates improved knowledge of the molecular biology of ependymoma	Excluded	Not fitting our PICO	10.1007/s10143-021-01579-1	https://www.scopus.com/inward/record.uri?eid=2-s2.0-85116500678&doi=10.1007%2fs10143-021-01579-1&partnerID=40&md5=a61a5bbfb277ddcb64308f4fea3516a9
278	A. K. Z. Bruzek, A. H.McKeever, P. E.Garton, H. J. L.Robertson, P. L.Mody, R.Koschmann, C. J.	2017	Molecular characterization reveals NF1 deletions and FGFR1-activating mutations in a pediatric spinal oligodendroglioma	Excluded	Not fitting our PICO	10.1002/pbc.26346	https://www.scopus.com/inward/record.uri?eid=2-s2.0-85000415021&doi=10.1002%2fpbc.26346&partnerID=40&md5=eba3088966f6eeee22beb4d6dcb1c865
279	J. C. Buchsbaum	2017	Are Treatment Toxicity Issues in Particle Therapy a Clarion Call for Biologic Treatment Planning Overall?	Excluded	Not fitting our PICO	10.1016/j.ijrobp.2016.12.019
280	J. C. Buchsbaum	2021	Comments on "Temporal lobe sparing radiotherapy with photons or protons for cognitive function preservation in paediatric craniopharyngioma	Excluded	Not fitting our PICO										and	a	Need	for	Variable	RBE	Use		Radiother Oncol	158	327-329	10.1016/j.radonc.2020.11.035	ChildCognition*Craniopharyngioma/radiotherapyHumansPhotons*Pituitary Neoplasms/radiotherapy*Proton Therapy/adverse effectsProtonsRelative Biological EffectivenessTemporal Lobe
281	J. C. B. Buchsbaum, A.Simmons, J.Hoene, T.Simoneaux, V.Sandefur, A.Wolanski, M.Li, Z.Cheng, C. W.	2013	Supine proton beam craniospinal radiotherapy using a novel tabletop adapter	Excluded	Not fitting our PICO	10.1016/j.meddos.2012.07.003
282	J. C. V. Buchsbaum, B.	2021	NCI support for pediatric radiation therapy: Past, present, and future	Excluded	Not fitting our PICO	10.1002/pbc.28689	https://www.scopus.com/inward/record.uri?eid=2-s2.0-85091012675&doi=10.1002%2fpbc.28689&partnerID=40&md5=bf056ea3af5be0b9f6a9210adcba4d70
283	J. G. Buchsbaum, J.McDonald, M.Douglas, J.McMullen, K.	2013	Reirradiation with proton therapy for recurrent gliomas: A single institution experience	Excluded	Not fitting our PICO	10.1016/j.ijrobp.2013.04.025	https://www.embase.com/search/results?subaction=viewrecord&id=L71121239&from=exporthttp://dx.doi.org/10.1016/j.ijrobp.2013.04.025
284	J. H. Buchsbaum, C.Jyoti, B.Hines, M.Simoneaux, V.	2014	Single center results following proton beam therapy with atypical teratoid rhabdoid tumors of the central nervous system	Excluded	Not fitting our PICO	10.1002/pbc.25314	https://www.embase.com/search/results?subaction=viewrecord&id=L71655661&from=exporthttp://dx.doi.org/10.1002/pbc.25314
285	J. H. Buchsbaum, C.Finke, W.Kralik, S.Ho, C.Shih, C. S.	2015	Beam edges and safety: Correlation with imaging radiation necrosis in pediatric brain tumor patients treated with proton radiation therapy	Excluded	Not fitting our PICO		https://www.embase.com/search/results?subaction=viewrecord&id=L72110697&from=export
286	D. M. G. Bugoci, M. R.Chen, J. C.Miller, M. M.Rahimian, J.	2013	Photon-based fractionated stereotactic radiotherapy for postoperative treatment of skull base chordomas	Excluded	Not fitting our PICO	10.1097/COC.0b013e318248dc6f
287	G. P. Buizza, C.Ballati, F.Sacco, S.Preda, L.Iannalfi, A.Alexander, D. C.Baroni, G.Palombo, M.	2021	Improving the characterization of meningioma microstructure in proton therapy from conventional apparent diffusion coefficient measurements using Monte Carlo simulations of diffusion MRI	Excluded	Not fitting our PICO	10.1002/mp.14689	https://www.embase.com/search/results?subaction=viewrecord&id=L2010385789&from=exporthttp://dx.doi.org/10.1002/mp.14689
288	F. P. Burel-Vandenbos, G.Thomas, C.Reynaud, S.Gregoire, V.Duhil de Benaze, G.Croze, S.Chivoret, N.Honavar, M.Figarella-Branger, D.Maurage, C. A.Pedeutour, F.Hasselblatt, M.Godfraind, C.	2020	A polyphenotypic malignant paediatric brain tumour presenting a MN1-PATZ1 fusion, no epigenetic similarities with CNS High-Grade Neuroepithelial Tumour with MN1 Alteration (CNS HGNET-MN1) and related to PATZ1-fused sarcomas	Excluded	Not fitting our PICO	10.1111/nan.12626	https://www.embase.com/search/results?subaction=viewrecord&id=L2005137273&from=exporthttp://dx.doi.org/10.1111/nan.12626
289	L. P. Burgess, M.Yeap, B. Y.Grieco, J.Weinstein, E. R.MacDonald, S.Tarbell, N. J.Yock, T. I.	2016	Estimated IQ (EIQ) systematically overestimates full-scale IQ (FSIQ) in survivors irradiated for pediatric brain tumors	Excluded	Not fitting our PICO	10.1016/j.ijrobp.2016.06.575	https://www.embase.com/search/results?subaction=viewrecord&id=L618886395&from=exporthttp://dx.doi.org/10.1016/j.ijrobp.2016.06.575
290	L. P. Burgess, M. B.Yeap, B. Y.Grieco, J. A.Weinstein, E. R.MacDonald, S. M.Tarbell, N.Yock, T. I.	2016	Systematic difference between Estimated IQ (EIQ) and Full Scale IQ (FSIQ) in survivors irradiated for pediatric brain tumors	Excluded	Not fitting our PICO		https://www.embase.com/search/results?subaction=viewrecord&id=L611752744&from=export
291	L. P. Burgess, M. B.Grieco, J. A.Weinstein, E. R.Gallotto, S.Weyman, E.MacDonald, S. M.Tarbell, N. J.Yeap, B. Y.Yock, T. I.	2018	Estimated IQ Systematically Underestimates Neurocognitive Sequelae in Irradiated Pediatric Brain Tumor Survivors	Excluded	Not fitting our PICO	10.1016/j.ijrobp.2018.03.012
292	N. G. M. Burnet, R. I.Smith, E.Chadwick, A. L.Whitfield, G. A.Thomson, D. J.Lowe, M.Kirkby, N. F.Crellin, A. M.Kirkby, K. J.	2020	Proton beam therapy: perspectives on the National Health Service England clinical service and research programme	Excluded	Not fitting our PICO	10.1259/bjr.20190873
293	D. A. H. Bush, D. J.Slater, J. M.Slater, J. D.	2004	High-dose proton beam radiotherapy of hepatocellular carcinoma: preliminary results of a phase II trial	Excluded	Not fitting our PICO	10.1053/j.gastro.2004.09.033
294	S. M. L. Buszek, E. B.Grosshans, D. R.McAleer, M. F.McGovern, S. L.Harrison, D. J.Okcu, M. F.Chintagumpala, M. M.Mahajan, A.Paulino, A. C.	2019	Patterns of failure and toxicity profile following proton beam therapy for pediatric bladder and prostate rhabdomyosarcoma	Excluded	Not fitting our PICO	10.1002/pbc.27952
295	S. M. L. Buszek, E. B.Grosshans, D. R.McAleer, M. F.McGovern, S. L.Harrison, D. J.Okcu, M. F.Chintagumpala, M. M.Mahajan, A.Paulino, A. C.	2021	Disease Control and Patterns of Failure After Proton Beam Therapy for Rhabdomyosarcoma	Excluded	Not fitting our PICO	10.1016/j.ijrobp.2020.09.050
296	S. E. T. Byrd, T.Palka, P. S.Darling, C. F.Norfray, J. P.Fan, J.	1996	Magnetic resonance spectroscopy (MRS) in the evaluation of pediatric brain tumors, Part II: Clinical analysis	Excluded	Not fitting our PICO
297	A. T. Byrne, H.Hu, Y.Dalfsen, R.	2019	Proton versus photon comparative treatment planning in paediatric central nervous system and skull base tumours: The Royal Adelaide Hospital experience	Excluded	Not fitting our PICO		https://www.embase.com/search/results?subaction=viewrecord&id=L631724771&from=export
298	J. H. Byun, C. B.Bajaj, B. V. M.Weyman, E. A.Lawell, M. P.Gallotto, S. L.Ebb, D. H.MacDonald, S. M.Tarbell, N. J.Yock, T. I.	2018	Ototoxicity in medulloblastoma survivors following proton radiation	Excluded	Not fitting our PICO	10.1093/neuonc/noy059	https://www.embase.com/search/results?subaction=viewrecord&id=L623098772&from=exporthttp://dx.doi.org/10.1093/neuonc/noy059
299	A. M. Cacchione, A.Carai, A.Colafati, G. S.Diomedi-Camassei, F.Marrazzo, A.Carboni, A.Miele, E.Pedace, L.Tartaglia, M.Amichetti, M.Fellin, F.Lodi, M.Vennarini, S.	2021	Rosette-Forming Glioneuronal Tumor of the Fourth Ventricle: A Case of Relapse Treated with Proton Beam Therapy	Excluded	Not fitting our PICO	10.3390/diagnostics11050903
300	G. B. Calaminus, B.Faure-Conter, C.Frappaz, D.Peyrl, A.Gerber, N.Müller, J. E.Thankamma, A.Mitra, D.Cross, J.Pietsch, T.Smith, C.Solem, K.Devenney, I.Garre, M. L.Brisse, H.Zimmermann, M.Kortmann, R. D.Alapetite, C.Nicholson, J.	2020	24GY whole ventricular radiotherapy alone is sufficient for disease control in localised germinoma in CR after initial chemotherapy-early results of the SIOP CNS GCT II study	Excluded	Not fitting our PICO	10.1093/neuonc/noaa222	https://www.embase.com/search/results?subaction=viewrecord&id=L634130585&from=exporthttp://dx.doi.org/10.1093/neuonc/noaa222
301	G. B. Calaminus, B.Faure Conter, C.Frappaz, D.Peyrl, A.Gerber, N. U.Müller, J. E.Ajithkumar, T.Morana, G.Cross, J.Pietsch, T.Smith, C.Solem, K.Devenney, I.Luisa Garre, M.Brisse, H.Zimmermann, M.Kortmann, R. D.Alapetite, C.Nicholson, J.	2022	24 GY WHOLE VENTRICULAR RADIOTHERAPY ALONE IS SUFFICIENT FOR DISEASE CONTROL IN LOCALISED GERMINOMA IN CR AFTER INITIAL CHEMOTHERAPY -FINAL OF THE SIOP CNS GCT II STUDY	Excluded	Not fitting our PICO	10.1093/neuonc/noac079.205	https://www.embase.com/search/results?subaction=viewrecord&id=L638510236&from=exporthttp://dx.doi.org/10.1093/neuonc/noac079.205
302	G. F. Calaminus, D.Kortmann, R. D.Ajithkumar, T.Pietsch, T.Vasiljevic, A.Ricardi, U.Faure-Conter, C.Timmermann, B.Alapetite, C.Murray, M. J.Garre, M. L.Nicholson, J. C.	2020	Outcome of CNS malignant nongerminomatous germ cell tumors (GCT) with AFP > 1000 ng/ml at diagnosis treated according to SIOP CNS GCT 96	Excluded	Not fitting our PICO	10.1093/neuonc/noaa222	https://www.embase.com/search/results?subaction=viewrecord&id=L634130027&from=exporthttp://dx.doi.org/10.1093/neuonc/noaa222
303	G. F. Calaminus, D.Ajithkumar, T.Müller, J. E.Zimmermann, M.Faure Conter, C.Timmermann, B.Alapetite, C.Murray, M.Garre, M. L.Dieckmann, K.Peyrl, A.Gerber, N. U.Kortmann, R. D.Nicholson, J.	2022	SIOP CNS GCT II: HIGH RISK (HR) CNS NONGERMINOMATOUS GERM CELL TUMOURS (NGGCT) TREATED WITH DOSE INTENSIFIED PEI -FINAL RESULTS	Excluded	Not fitting our PICO	10.1093/neuonc/noac079.206	https://www.embase.com/search/results?subaction=viewrecord&id=L638510268&from=exporthttp://dx.doi.org/10.1093/neuonc/noac079.206
304	G. G. Calaminus, U.Schrum, J.Wittkugel, O.Westphal, M.Timmermann, B.	2010	Proton beam therapy for loco-regional control of a recurrent mixed malignant germ cell tumor of the skull in a 22-month-old girl	Excluded	Not fitting our PICO	10.1055/s-0030-1252018
305	G. K. Calaminus, R.Worch, J.Nicholson, J. C.Alapetite, C.Garrè, M. L.Patte, C.Ricardi, U.Saran, F.Frappaz, D.	2013	SIOP CNS GCT 96: Final report of outcome of a prospective, multinational nonrandomized trial for children and adults with intracranial germinoma, comparing craniospinal irradiation alone with chemotherapy followed by focal primary site irradiation for patients with localized disease	Excluded	Not fitting our PICO	10.1093/neuonc/not019	https://www.embase.com/search/results?subaction=viewrecord&id=L369009981&from=exporthttp://dx.doi.org/10.1093/neuonc/not019
306	G. N. Calaminus, J.Czech, T.Kortmann, R. D.Alapetite, C.Luisa Garre, M.Heinemann, K.Krefeld, B.Ricardi, U.Saran, F.Frappaz, D.	2015	Initial presentation and outcome of bifocal germinoma treated according to SIOP CNS GCT 96	Excluded	Not fitting our PICO	10.1016/j.pediatrneurol.2015.08.013	https://www.embase.com/search/results?subaction=viewrecord&id=L613227303&from=exporthttp://dx.doi.org/10.1016/j.pediatrneurol.2015.08.013
307	D. J. Calo, A.Ludwig, E.	2013	Esophageal squamous papillomatosis	Excluded	Not fitting our PICO	10.1038/ajg.2013.267	https://www.embase.com/search/results?subaction=viewrecord&id=L71220962&from=exporthttp://dx.doi.org/10.1038/ajg.2013.267
308	H. X. Cao, Z.Li, X.Dai, Z.Wang, X.Khan, A.Yue, N.Bai, Y.Nie, K.	2017	Dosimetric comparisons of different hypofractionated stereotactic radiotherapy techniques in treating large intracranial tumors	Excluded	Not fitting our PICO	10.1002/mp.12304	https://www.embase.com/search/results?subaction=viewrecord&id=L617905505&from=exporthttp://dx.doi.org/10.1002/mp.12304
309	H. X. Cao, Z.Zhang, Y.Kwong, T.Danish, S. F.Weiner, J.Wang, X.Yue, N.Dai, Z.Kuang, Y.Bai, Y.Nie, K.	2019	Dosimetric comparisons of different hypofractionated stereotactic radiotherapy techniques in treating intracranial tumors > 3 cm in longest diameter	Excluded	Not fitting our PICO	10.3171/2018.12.Jns181578
310	K. I. F. Cao, L.Herman, P.Bolle, S.Jouffroy, T.Goudjil, F.Amessis, M.Rodriguez, J.Dendale, R.Calugaru, V.	2018	Protontherapy of head and neck paragangliomas: A monocentric study	Excluded	Not fitting our PICO	10.1016/j.canrad.2017.07.049
311	R. D. R. Carbonara, A.Monti, A.Rubini, G.Sardaro, A.	2019	Proton versus Photon Radiotherapy for Pediatric Central Nervous System Malignancies: A Systematic Review and Meta-Analysis of Dosimetric Comparison Studies	Excluded	Not fitting our PICO	10.1155/2019/5879723
312	S. J. D. Cardenas-Goicoechea, R. H.	2011	Meningioma during pregnancy: A Case Report	Excluded	Not fitting our PICO		https://www.embase.com/search/results?subaction=viewrecord&id=L361260769&from=export
313	N. K. Carleton-Bland, J. P.Pathmanaban, O. N.Stivaros, S.Kelsey, A.Kamaly-Asl, I. D.	2017	Ventricular metastatic dissemination of a paediatric craniopharyngioma: case report and literature review	Excluded	Not fitting our PICO	10.3109/02688697.2016.1139050	https://www.embase.com/search/results?subaction=viewrecord&id=L610864760&from=exporthttp://dx.doi.org/10.3109/02688697.2016.1139050
314	D. L. C. Casey, Y. Y.Donaldson, S. S.Hawkins, D. S.Tian, J.Arndt, C. A.Rodeberg, D. A.Routh, J. C.Lautz, T. B.Gupta, A. A.Yock, T. I.Wolden, S. L.	2019	Increased local failure for patients with intermediate-risk rhabdomyosarcoma on ARST0531: A report from the Children's Oncology Group	Excluded	Not fitting our PICO	10.1002/cncr.32204	https://www.embase.com/search/results?subaction=viewrecord&id=L628177962&from=exporthttp://dx.doi.org/10.1002/cncr.32204
315	D. L. F. Casey, D. N.Moskowitz, C. S.Hilden, P. D.Sklar, C. A.Wexler, L. H.Wolden, S. L.	2015	Second cancer risk in childhood cancer survivors treated with intensity-modulated radiation therapy (IMRT)	Excluded	Not fitting our PICO	10.1002/pbc.25285
316	D. L. K. Casey, B. H.Cheung, N. V.Modak, S.Basu, E. M.Roberts, S. S.LaQuaglia, M. P.Wolden, S. L.	2019	Reduced-Dose Radiation Therapy to the Primary Site is Effective for High-Risk Neuroblastoma: Results From a Prospective Trial	Excluded	Not fitting our PICO	10.1016/j.ijrobp.2019.02.004
317	D. L. M. Casey, H.Bradley, J. A.Ter Horst, S. A. J.Sheyn, A.Timmermann, B.Wolden, S. L.	2022	Local control of parameningeal rhabdomyosarcoma: An expert consensus guideline from the International Soft Tissue Sarcoma Consortium (INSTRuCT)	Excluded	Not fitting our PICO	10.1002/pbc.29751
318	D. L. W. Casey, L. H.Wolden, S. L.	2019	Worse Outcomes for Head and Neck Rhabdomyosarcoma Secondary to Reduced-Dose Cyclophosphamide	Excluded	Not fitting our PICO	10.1016/j.ijrobp.2018.11.049
319	R. P. Cassetta, P.Riboldi, M.Giacometti, V.Bashkirov, V.Baroni, G.Ordonez, C.Coutrakon, G.Schulte, R.	2019	Accuracy of low-dose proton CT image registration for pretreatment alignment verification in reference to planning proton CT	Excluded	Not fitting our PICO	10.1002/acm2.12565
320	M. H. Castagnetti, K. W.Esposito, C.	2019	Current treatment of pediatric bladder and prostate rhabdomyosarcoma (bladder preserving vs. radical cystectomy)	Excluded	Not fitting our PICO	10.1097/mou.0000000000000651
321	M. K. Castillo, L.Mukherji, S. K.	1996	Clinical applications of proton MR spectroscopy	Excluded	Not fitting our PICO		https://www.scopus.com/inward/record.uri?eid=2-s2.0-0030050483&partnerID=40&md5=6fa9a926a4b9e38a5b23b19eec16bb1a
322	M. S. Castillo, J. K.Kwock, L.	2000	Correlation of myo-inositol levels and grading of cerebral astrocytomas	Excluded	Not fitting our PICO
323	J. P. M. Caujolle, H.Chamorey, E.Pinon, F.Herault, J.Gastaud, P.	2010	Proton beam radiotherapy for uveal melanomas at nice teaching hospital: 16 years' experience	Excluded	Not fitting our PICO	10.1016/j.ijrobp.2009.07.1688
324	L. L. Cella, A.Miralbell, R.	2001	New techniques in hadrontherapy: intensity modulated proton beams	Excluded	Not fitting our PICO
325	A. S. G. Chadha, J. R.Hsieh, C. E.Aliru, M.Mahadevan, L. S.Venkatesulu, B. P.Crane, C. H.Das, P.Herman, J. M.Koay, E. J.Taniguchi, C.Holliday, E. B.Minsky, B. D.Suh, Y.Park, P.Sawakuchi, G.Beddar, S.Odisio, B. C.Gupta, S.Loyer, E.Kaur, H.Raghav, K.Javle, M. M.Kaseb, A. O.Krishnan, S.	2019	Proton beam therapy outcomes for localized unresectable hepatocellular carcinoma	Excluded	Not fitting our PICO	10.1016/j.radonc.2018.10.041
326	A. B. Chaikh, J.Blouzard, J.Bondiau, J.	2017	Impact of radiobiological models in decision making to individualize proton and photon radiotherapy	Excluded	Not fitting our PICO		https://www.embase.com/search/results?subaction=viewrecord&id=L618190260&from=export
327	A. S. Chakravarti, I. J.Hug, E. B.Mankin, H. J.Efird, J. T.Suit, H. D.	1999	Megavoltage radiation therapy for axial and inoperable giant-cell tumor of bone	Excluded	Not fitting our PICO	10.2106/00004623-199911000-00008
328	J. P. Chalabi, S.	2009	Radiation therapy in children	Excluded	Not fitting our PICO	10.1097/AIA.0b013e3181a4698a	https://www.scopus.com/inward/record.uri?eid=2-s2.0-70249097400&doi=10.1097%2fAIA.0b013e3181a4698a&partnerID=40&md5=4eb9508d7a55ab0575f48d415b104a3c
329	M. P. Chalia, E.Keating, G.Wong-Kisiel, L.	2021	Left-Right Brain Mystery in a Child With a Focal Cortical Lesion	Excluded	Not fitting our PICO	10.1016/j.pediatrneurol.2021.07.018	https://www.embase.com/search/results?subaction=viewrecord&id=L2014458574&from=exporthttp://dx.doi.org/10.1016/j.pediatrneurol.2021.07.018
330	P. O. V. Champagne, E. H.Mammar, H.Bernat, A. L.Krichen, W.Penet, N.Froelich, S.	2020	Delayed Instrumentation following Removal of Cranio-Vertebral Junction Chordomas: A Technical Note	Excluded	Not fitting our PICO	10.1055/s-0039-1694053	https://www.embase.com/search/results?subaction=viewrecord&id=L633739239&from=exporthttp://dx.doi.org/10.1055/s-0039-1694053
331	A. W. T. Chan, N. J.Black, P. McLLouis, D. N.Frosch, M. P.Ancukiewicz, M.Chapman, P.Loeffler, J. S.	2000	Adult medulloblastoma: Prognostic factors and patterns of relapse	Excluded	Not fitting our PICO	10.1097/00006123-200009000-00018	https://www.embase.com/search/results?subaction=viewrecord&id=L32044708&from=exporthttp://dx.doi.org/10.1097/00006123-200009000-00018
332	D. C. Chan, J.Searle, B.	2006	American Society of Clinical Oncology - 42nd Annual Meeting	Excluded	Not fitting our PICO		https://www.scopus.com/inward/record.uri?eid=2-s2.0-33747613119&partnerID=40&md5=9a3156bf2e7a442901532fe85c0ab881
333	J. L. K. Chan, A.Bannykh, S. I.Majlessipour, F.Breunig, J. J.Danielpour, M.	2021	RELA Fusion-Positive Ependymoma in a Child with down Syndrome: A Case Report	Excluded	Not fitting our PICO	10.1159/000511673	https://www.embase.com/search/results?subaction=viewrecord&id=L634523868&from=exporthttp://dx.doi.org/10.1159/000511673
334	P. W. Chan, N.Perry, A.Solomon, D.Zhou, H.Linscott, L.Kestle, J.Bruggers, C.	2020	Patterns of extraneural metastases in pediatric ependymoma: Case series and review of the literature	Excluded	Not fitting our PICO	10.1002/pbc.28321	https://www.embase.com/search/results?subaction=viewrecord&id=L634270354&from=exporthttp://dx.doi.org/10.1002/pbc.28321
335	R. V. Y. Chan, Y.Lane, A. M.Skondra, D.Munzenrider, J. E.Collier, J. M.Gragoudas, E. S.Kim, I. K.	2010	Proton beam irradiation using a light-field technique for the treatment of choroidal hemangiomas	Excluded	Not fitting our PICO	10.1159/000260226
336	Y. L. R. Chan, D. J.Yuen, M. P.Yeung, K. W.Lau, K. Y.Li, C. K.Chik, K. W.	2001	Long-term cerebral metabolite changes on proton magnetic resonance spectroscopy in patients cured of acute lymphoblastic leukemia with previous intrathecal methotrexate and cranial irradiation prophylaxis	Excluded	Not fitting our PICO	10.1016/s0360-3016(01)01513-9
337	A. E. A. Chang, B. T.Strome, S. E.Papadimitriou, J. C.Pereira, K. D.	2014	Immature teratoma of the maxillary sinus: A rare pediatric tumor	Excluded	Not fitting our PICO	10.1001/jamaoto.2014.1800	https://www.embase.com/search/results?subaction=viewrecord&id=L600058627&from=exporthttp://dx.doi.org/10.1001/jamaoto.2014.1800
338	A. L. B. Chang, J.Fitzek, M.Thornton, A.	2010	Outcomes of pediatric craniopharyngioma treated with proton radiation therapy	Excluded	Not fitting our PICO	10.1093/neuonc/noq043	https://www.embase.com/search/results?subaction=viewrecord&id=L70466942&from=exporthttp://dx.doi.org/10.1093/neuonc/noq043
339	A. V. Chang, J.Fitzek, M.Thornton, A.Shih, C. S.Pradhan, K.	2018	Outcomes of re-irradiation in pediatric patients with recurrent CNS tumors	Excluded	Not fitting our PICO	10.1093/neuonc/noy059	https://www.embase.com/search/results?subaction=viewrecord&id=L623098466&from=exporthttp://dx.doi.org/10.1093/neuonc/noy059
340	A. Y. Chang, T.Pai, A.	2016	The early outcomes of proton therapy for medulloblastoma on the pediatric proton consortium registry	Excluded	Not fitting our PICO	10.1093/neuonc/now076.100	https://www.embase.com/search/results?subaction=viewrecord&id=L611934318&from=exporthttp://dx.doi.org/10.1093/neuonc/now076.100
341	H. L. R. Chang, A. E.Friedmann, A. M.Ryan, D. P.Masiakos, P. T.	2008	Primary pulmonary rhabdomyosarcoma in a 5-month-old boy: A case report	Excluded	Not fitting our PICO	10.1097/MPH.0b013e318165b2b1	https://www.embase.com/search/results?subaction=viewrecord&id=L354838716&from=exporthttp://dx.doi.org/10.1097/MPH.0b013e318165b2b1
342	J. H. C. C. Chang, M.Chang, A.Goldman, S.Dunn, M.Hartsell, W.	2014	Prospective study on pediatric patients with atypical teratoid rhabdoid tumors (ATRT) of the central nervous system (CNS)	Excluded	Not fitting our PICO	10.1093/neuonc/nou065	https://www.embase.com/search/results?subaction=viewrecord&id=L71505577&from=exporthttp://dx.doi.org/10.1093/neuonc/nou065
343	J. W. Y. Chang, Y. S.Kim, J. Y.Shin, D. H.Choi, J.Kim, J. H.Kim, S. J.	2011	The clinical outcomes of proton beam radiation therapy for retinoblastomas that were resistant to chemotherapy and focal treatment	Excluded	Not fitting our PICO	10.3341/kjo.2011.25.6.387
344	T. R. B. Chapman, S. R.Schaub, S. K.Yeung, R. H.Kwan, S. W.Park, J. O.Yu, L.Harris, W. P.Johnson, G. E.Liou, I. W.Nyflot, M. J.Apisarnthanarax, S.	2018	Toward consensus reporting of radiation-induced liver toxicity in the treatment of primary liver malignancies: Defining clinically relevant endpoints	Excluded	Not fitting our PICO	10.1016/j.prro.2017.10.013									disease	(RILD)	endpoints	in	cirrhotic	patients	receiving	stereotactic	body	radiation	therapy	or	proton	beam	therapy	for	primary	liver	cancer.	METHODS	AND	MATERIALS:	We	retrospectively	collected	pretreatment,	detailed	toxicity	(≤6	months	posttreatment),	and	outcomes	data	from
345	T. R. E. Chapman, R. P.	2017	Proton therapy for pediatric cancer: are we ready for prime time?	Excluded	Not fitting our PICO	10.2217/fon-2016-0373
346	M. C. C. Chappell, D. H.Cole, T. B.Harbour, J. W.Mishra, K.Weinberg, V. K.Phillips, T. L.	2012	Uveal melanoma: molecular pattern, clinical features, and radiation response	Excluded	Not fitting our PICO	10.1016/j.ajo.2012.02.022
347	C. C. Chargari, J. M.	2013	[The issue of low doses in radiation therapy and impact on radiation-induced secondary malignancies]	Excluded	Not fitting our PICO	10.1684/bdc.2013.1855									Gy)	in	radiation-induced	carcinogenesis	should	be	clinically	considered	because	modern	techniques	of	intensity-modulated	radiation	therapy	(IMRT)	or	stereotactic	irradiation	significantly	increase	tissue	volumes	receiving	low	doses.	The	risk	inherent	to	these	technologies	remains	uncertain	and
348	C. G. Chargari, K. A.Diallo, I.Guy, J. B.Rancoule, C.Cosset, J. M.Deutsch, E.Magne, N.	2016	Risk of second cancers in the era of modern radiation therapy: does the risk/benefit analysis overcome theoretical models?	Excluded	Not fitting our PICO	10.1007/s10555-016-9616-2
349	A. B. Chen	2014	Comparative effectiveness research in radiation oncology: assessing technology	Excluded	Not fitting our PICO	10.1016/j.semradonc.2013.08.003
350	J. M. Chen, J.Ma, N.Wu, K. L.Lu, J.Jiang, G. L.	2021	Definitive carbon ion radiotherapy for tracheobronchial adenoid cystic carcinoma: a preliminary report	Excluded	Not fitting our PICO	10.1186/s12885-021-08493-1
351	T. W. S. Chen, J.Lee, B.Olch, A. J.Chang, A.Giebeler, A.Wong, K.	2017	A Dosimetric Comparison of Intensity-Modulated Proton Therapy, Volumetric-Modulated Arc Therapy, and 4π Non-Coplanar Intensity-Modulated Radiation Therapy for a Patient with Parameningeal Rhabdomyosarcoma	Excluded	Not fitting our PICO	10.7759/cureus.1673
352	Y. L. L. Chen, N.Kobayashi, W.Goldberg, S.Kirsch, D.Calkins, G.Childs, S.Schwab, J.Hornicek, F.DeLaney, T.	2013	Definitive high-dose photon/proton radiotherapy for unresected mobile spine and sacral chordomas	Excluded	Not fitting our PICO	10.1097/BRS.0b013e318296e7d7
353	H. C. Y. Cheung, S. A.Kadapakkam, M.Legay, H.Su, J.Lupski, J. R.Plon, S. E.	2012	Constitutional tandem duplication of 9q34 that truncates EHMT1 in a child with ganglioglioma	Excluded	Not fitting our PICO	10.1002/pbc.23219	https://www.embase.com/search/results?subaction=viewrecord&id=L364388369&from=exporthttp://dx.doi.org/10.1002/pbc.23219
354	N. G. Chevli, D. R.McAleer, M. F.Foster, J. H.Harrison, D.McGovern, S. L.Paulino, A. C.	2022	Renal function in abdominal neuroblastoma patients undergoing proton radiotherapy	Excluded	Not fitting our PICO	10.1002/pbc.29981
355	A. M. Chhabra, A.	2016	Treatment of common pediatric CNS malignancies with proton therapy	Excluded	Not fitting our PICO	10.21037/cco.2016.06.02
356	A. Z. Chiappiniello, F.Infantino, A.Vichi, S.Cicoria, G.Morigi, M. P.Marengo, M.	2018	Modeling of a Cyclotron Target for the Production of 11C with Geant4	Excluded	Not fitting our PICO	10.2174/1874471011666180412170219
357	F. S. Chien, M.Castellino, R. C.Janss, A.Esiashvili, N.Eaton, B.Indelicato, D.Mazewski, C.	2022	RADIATION INDUCED MALIGNANCY ASSOCIATED WITH PEDIATRIC CRANIOPHARYNGIOMA: A SINGLE INSTITUTION EXPERIENCE	Excluded	Not fitting our PICO	10.1093/neuonc/noac079.056	https://www.embase.com/search/results?subaction=viewrecord&id=L638510237&from=exporthttp://dx.doi.org/10.1093/neuonc/noac079.056
358	A. E. W. Child, E. A.Grosshans, D. R.Paulino, A. C.Okcu, M. F.Ris, M. D.Mahajan, A.Orobio, J.Cirino, P. T.Minard, C. G.Viana, A. G.Bick, J.Woods, S. P.Chintagumpala, M.Kahalley, L. S.	2021	Long-term cognitive and academic outcomes among pediatric brain tumor survivors treated with proton versus photon radiotherapy	Excluded	Not fitting our PICO	10.1002/pbc.29125
359	A. W. Child, E.Cirino, P.Grosshans, D.Mahajan, A.Paulino, A.Chintagumpala, M.Okcu, F.Ris, M. D.Minard, C.Viana, A.Bick, J.Woods, S.Orobio, J.Xue, J.Kahalley, L.	2018	Comparing long-term social, cognitive, and academic outcomes after treatment with proton versus photon radiation therapy for Pediatric brain tumors	Excluded	Not fitting our PICO	10.1002/pbc.27455	https://www.embase.com/search/results?subaction=viewrecord&id=L624179937&from=exporthttp://dx.doi.org/10.1002/pbc.27455
360	S. K. K. Childs, K. R.Friedmann, A. M.Yeap, B. Y.Adams, J.MacDonald, S. M.Liebsch, N. J.Tarbell, N. J.Yock, T. I.	2012	Proton radiotherapy for parameningeal rhabdomyosarcoma: clinical outcomes and late effects	Excluded	Not fitting our PICO	10.1016/j.ijrobp.2010.11.048
361	S. B. Chilukuri, N.Uppuluri, R.Indumathi, D.Nangia, S.Panda, P. K.Shamurailatpam, D. S.Raj, R.Raja, T.Jalali, R.	2020	Preliminary Experience of Treating Children and Young Adults With Image-Guided Proton Beam Therapy in India	Excluded	Not fitting our PICO	10.1200/go.20.00319
362	S. B. Chilukuri, N.Uppuluri, R.Indumathi, D.Panda, P.Raj, R.Raja, T.Sharma, D.Jalali, R.	2021	Pencil beam scanning Proton therapy for Pediatric and young adults-Preliminary experience from India	Excluded	Not fitting our PICO	10.1016/S0167-8140(21)07885-3	https://www.embase.com/search/results?subaction=viewrecord&id=L2014786224&from=exporthttp://dx.doi.org/10.1016/S0167-8140(21)07885-3
363	S. J. Chilukuri, R.	2018	Risk of second malignancy after modern conformal and proton beam radiotherapy-Minimizing risks, improving survivorshipInstructions to authors and other literary works of fiction	Excluded	Not fitting our PICO	10.4103/ijc.IJC_549_18
364	S. J. Chilukuri, R.	2020	Reassuring quality of life in younger childhood (<4 y) brain tumor survivors treated with proton beam therapy	Excluded	Not fitting our PICO	10.1093/neuonc/noaa173	https://www.embase.com/search/results?subaction=viewrecord&id=L2010088422&from=exporthttp://dx.doi.org/10.1093/neuonc/noaa173
365	J. Y. S. Chin, R. V.Goebel, C. P.Rapalino, O.Tarbell, N. J.Yock, T. I.MacDonald, S. M.	2014	Incidence of optic nerve involvement in pediatric intracranial germ cell tumors	Excluded	Not fitting our PICO		https://www.embase.com/search/results?subaction=viewrecord&id=L71625014&from=export
366	J. Y. Y. Choe, J. Y.Jeon, Y. K.Kim, S. H.Choung, H. K.Oh, S.Park, M.Kim, J. E.	2015	Sonic hedgehog signalling proteins are frequently expressed in retinoblastoma and are associated with aggressive clinicopathological features	Excluded	Not fitting our PICO	10.1136/jclinpath-2014-202434	https://www.embase.com/search/results?subaction=viewrecord&id=L600975005&from=exporthttp://dx.doi.org/10.1136/jclinpath-2014-202434
367	M. S. Choe, A.Gonzales, D.Giacometti, V.Schulte, R.	2014	Tools for developing intensity modulated proton therapy	Excluded	Not fitting our PICO	10.231/JIM.0000000000000033	https://www.embase.com/search/results?subaction=viewrecord&id=L71391512&from=exporthttp://dx.doi.org/10.231/JIM.0000000000000033
368	N. K. Choi, K.Shin, K. H.Kim, Y.Moon, H. G.Park, W.Choi, D. H.Kim, S. S.Ahn, S. D.Kim, T. H.Chun, M.Kim, Y. B.Kim, S.Choi, B. O.Kim, J. H.	2018	Malignant and borderline phyllodes tumors of the breast: a multicenter study of 362 patients (KROG 16-08)	Excluded	Not fitting our PICO	10.1007/s10549-018-4838-3
369	Y. J. K. Choi, T. W.Kim, S.Choung, H.Lee, M. J.Kim, N.Khwarg, S. I.Yu, Y. S.	2018	Effects on Periocular Tissues after Proton Beam Radiation Therapy for Intraocular Tumors	Excluded	Not fitting our PICO	10.3346/jkms.2018.33.e120
370	B. H. Chou, A.Elster, J.Crawford, J. R.McConnell, K.Chang, A.Mundt, A. J.MacEwan, I.	2022	Volumetric de-escalation and improved acute toxicity with proton craniospinal irradiation using a vertebral body-sparing technique	Excluded	Not fitting our PICO	10.1002/pbc.29489
371	Y. C. W. Chou, Y. Y.Hung, S. P.Tsang, N. M.Pai, P. C.Jaing, T. H.Lin, C. Y.Hsieh, C. E.Fan, K. H.Kao, W. H.Tseng, C. K.	2021	Treatment of Primary Central Nervous System Germinomas With Short-course Induction Chemotherapy Followed by Low-dose Radiotherapy Without a Tumor Bed Boost: Prognostic Impact of Human Chorionic Gonadotropin	Excluded	Not fitting our PICO	10.1097/mph.0000000000002006
372	A. F. S. Choudhri, A.Klimo, P., Jr.	2016	Pediatric Cerebellar Tumors: Emerging Imaging Techniques and Advances in Understanding of Genetic Features	Excluded	Not fitting our PICO	10.1016/j.nic.2016.03.010	https://www.scopus.com/inward/record.uri?eid=2-s2.0-84991251417&doi=10.1016%2fj.nic.2016.03.010&partnerID=40&md5=6604688bf91cf464fa1d555acff92c75
373	V. K. L. Chowdhry, L.Goldberg, S.Adams, J. A.De Amorim Bernstein, K.Liebsch, N. J.Niemierko, A.Chen, Y. L.DeLaney, T. F.	2016	Thoracolumbar spinal cord tolerance to high dose conformal proton-photon radiation therapy	Excluded	Not fitting our PICO	10.1016/j.radonc.2016.01.002
374	K. M. B. Christopherson, J. A.Rotondo, R. L.Pincus, D. W.Fort, J. A.Morris, C. G.Mendenhall, N. P.Marcus, R. B.Indelicato, D. J.	2014	Local control in non-metastatic medulloblastoma	Excluded	Not fitting our PICO	10.3109/0284186X.2014.932434	https://www.embase.com/search/results?subaction=viewrecord&id=L600057088&from=exporthttp://dx.doi.org/10.3109/0284186X.2014.932434
375	K. M. R. Christopherson, R. L.Bradley, J. A.Pincus, D. W.Wynn, T. T.Fort, J. A.Morris, C. G.Mendenhall, N. P.Marcus Jr, R. B.Indelicato, D. J.	2014	Late toxicity following craniospinal radiation for early-stage medulloblastoma	Excluded	Not fitting our PICO	10.3109/0284186X.2013.862596	https://www.scopus.com/inward/record.uri?eid=2-s2.0-84896906382&doi=10.3109%2f0284186X.2013.862596&partnerID=40&md5=8e9e2cb3337d649c73386c4b718784e9
376	C. L. E. Chun, S.Dormady, S.Lombard, C.Triadafilopoulos, G.	2011	Esophageal adenocarcinoma presenting as pseudo-achalasia in a patient with juvenile polyposis syndrome: an enemy out of the blue	Excluded	Not fitting our PICO	10.1007/s10620-011-1579-0
377	C. S. Y. Chung, T. I.Nelson, K.Xu, Y.Keating, N. L.Tarbell, N. J.	2013	Incidence of second malignancies among patients treated with proton versus photon radiation	Excluded	Not fitting our PICO	10.1016/j.ijrobp.2013.04.030
378	M. B. Chuong, J.Hartsell, W.Larson, G.Badiyan, S.Laramore, G. E.Katz, S.Tsai, H.Vargas, C.	2020	Minimal acute toxicity from proton beam therapy for major salivary gland cancer	Excluded	Not fitting our PICO	10.1080/0284186x.2019.1698764
379	I. F. N. Ciernik, A.Harmon, D. C.Kobayashi, W.Chen, Y. L.Yock, T. I.Ebb, D. H.Choy, E.Raskin, K. A.Liebsch, N.Hornicek, F. J.Delaney, T. F.	2011	Proton-based radiotherapy for unresectable or incompletely resected osteosarcoma	Excluded	Not fitting our PICO	10.1002/cncr.26037
380	B. G. M. Clark, M. R.	1999	Radiation techniques for the 21st century	Excluded	Not fitting our PICO		https://www.embase.com/search/results?subaction=viewrecord&id=L29555723&from=export
381	K. N. A. Clark, J. M.Pai Panandiker, A. S.Klimo, P.Merchant, T. E.Billups, C. A.Conklin, H. M.	2016	Cognitive outcomes among survivors of focal low-grade brainstem tumors diagnosed in childhood	Excluded	Not fitting our PICO	10.1007/s11060-016-2176-z
382	O. H. A. Clark, J.Benson Iii, A. B.Byrd, D.Doherty, G. M.Engstrom, P. F.Ettinger, D. S.Gibbs, J. F.Heslin, M. J.Kandeel, F.Kessinger, A.Kulke, M. H.Kvols, L.Nemcek Jr, A. A.Olson Jr, J. A.Ratliff, T. W.Saltz, L.Schteingart, D. E.Shah, M. H.Shibata, S.	2006	Neuroendocrine tumors: Clinical Practice Guidelines in Oncology™	Excluded	Not fitting our PICO	10.6004/jnccn.2006.0013	https://www.embase.com/search/results?subaction=viewrecord&id=L44265369&from=exporthttp://dx.doi.org/10.6004/jnccn.2006.0013
383	L. F.-C. Claude, C.Frappaz, D.Mottolèse, C.Carrie, C.	2015	Radiation therapy in pediatric pineal tumors	Excluded	Not fitting our PICO	10.1016/j.neuchi.2014.11.002
384	L. P. Claude, L.Carrie, C.	2004	Rapporteurs' Summaries of Invited and Free Papers	Excluded	Not fitting our PICO	10.1002/pbc.10474	https://www.scopus.com/inward/record.uri?eid=2-s2.0-1942486917&doi=10.1002%2fpbc.10474&partnerID=40&md5=7864aa1bdfadd71a390d0cc2b385982e
385	S. C. S. Clement, R. A.Slater, O.Chisholm, J. C.Abela, C.Balm, A. J. M.Van Den Brekel, M. W.Breunis, W. B.Chang, Y. C.Davila Fajardo, R.Dunaway, D.Gajdosova, E.Gaze, M. N.Gupta, S.Hartley, B.Kremer, L. C. M.Van Lennep, M.Levitt, G. A.Mandeville, H. C.Pieters, B. R.Saeed, P.Smeele, L. E.Strackee, S. D.Ronckers, C. M.Caron, H. N.Van Santen, H. M.Merks, J. H. M.	2016	Endocrine disorders among long-term survivors of childhood head and neck rhabdomyosarcoma	Excluded	Not fitting our PICO	10.1016/j.ejca.2015.10.064	https://www.embase.com/search/results?subaction=viewrecord&id=L607284601&from=exporthttp://dx.doi.org/10.1016/j.ejca.2015.10.064
386	D. M. Y. Cochran, T. I.Adams, J. A.Tarbell, N. J.	2008	Radiation dose to the lens during craniospinal irradiation-an improvement in proton radiotherapy technique	Excluded	Not fitting our PICO	10.1016/j.ijrobp.2007.08.027
387	S. O. Cockle, J.	2016	The 'radiation vacation': Parents' experiences of travelling to have their children's brain tumours treated with proton beam therapy	Excluded	Not fitting our PICO	10.1002/pon.4077	https://www.embase.com/search/results?subaction=viewrecord&id=L614322890&from=exporthttp://dx.doi.org/10.1002/pon.4077
388	G. S. C. Colafati, C.Rombi, B.Lorentini, S.Carai, A.Paul Voicu, I.Cacchione, A.Mastronuzzi, A.Amichetti, M.Vennarini, S.	2018	Risk of premature radionecrosis in paediatric patients with high risk medulloblastoma treated with protons on the cranium spinal axis	Excluded	Not fitting our PICO	10.1093/neuonc/noy059	https://www.embase.com/search/results?subaction=viewrecord&id=L623098515&from=exporthttp://dx.doi.org/10.1093/neuonc/noy059
389	M. D. G. Coltrera, P. B.Harrist, T. J.Hyams, V. J.Schiller, A. L.Goodman, M. L.	1986	Chondrosarcoma of the temporal bone. Diagnosis and treatment of 13 cases and review of the literature	Excluded	Not fitting our PICO	10.1002/1097-0142(19861215)58:12<2689::aid-cncr2820581224>3.0.co;2-p
390	S. E. Combs	2016	[Clinical Evaluation of Proton Therapy - How much benefit can be considered a benefit?]	Excluded	Not fitting our PICO	10.1007/s00066-016-0994-8
391	S. E. Combs	2017	Does Proton Therapy Have a Future in CNS Tumors?	Excluded	Not fitting our PICO	10.1007/s11940-017-0447-4
392	S. E. D. Combs, J.	2013	Treatment with heavy charged particles: Systematic review of clinical data and current clinical (comparative) trials	Excluded	Not fitting our PICO	10.3109/0284186X.2013.818254	https://www.scopus.com/inward/record.uri?eid=2-s2.0-84884564763&doi=10.3109%2f0284186X.2013.818254&partnerID=40&md5=211f2e6f5760106d8a8762d46fdafc51
393	S. E. E. Combs, M.Haberer, T.Habermehl, D.Hoess, A.Jäkel, O.Jensen, A.Klemm, S.Münter, M.Naumann, J.Nikoghosyan, A.Oertel, S.Parodi, K.Rieken, S.Debus, J.	2010	Heidelberg Ion Therapy Center (HIT): Initial clinical experience in the first 80 patients	Excluded	Not fitting our PICO	10.3109/0284186x.2010.498432
394	S. E. K. Combs, M.Rieken, S.Habermehl, D.Jäkel, O.Haberer, T.Nikoghosyan, A.Haselmann, R.Unterberg, A.Wick, W.Debus, J.	2010	Randomized phase II study evaluating a carbon ion boost applied after combined radiochemotherapy with temozolomide versus a proton boost after radiochemotherapy with temozolomide in patients with primary glioblastoma: the CLEOPATRA trial	Excluded	Not fitting our PICO	10.1186/1471-2407-10-478
395	S. E. K. Combs, K. A.Herfarth, K.Jensen, A.Oertel, S.Blattmann, C.Ecker, S.Hoess, A.Martin, E.Witt, O.Jäkel, O.Kulozik, A. E.Debus, J.	2012	Treatment of pediatric patients and young adults with particle therapy at the Heidelberg Ion Therapy Center (HIT): establishment of workflow and initial clinical data	Excluded	Not fitting our PICO	10.1186/1748-717x-7-170
396	S. E. K. Combs, K.Habermehl, D.Haberer, T.Jäkel, O.Debus, J.	2013	Proton and carbon ion radiotherapy for primary brain tumors and tumors of the skull base	Excluded	Not fitting our PICO	10.3109/0284186x.2013.818255
397	S. E. N. Combs, A.Jaekel, O.Karger, C. P.Haberer, T.Münter, M. W.Huber, P. E.Debus, J.Schulz-Ertner, D.	2009	Carbon ion radiotherapy for pediatric patients and young adults treated for tumors of the skull base	Excluded	Not fitting our PICO	10.1002/cncr.24153
398	S. E. N. Combs, A.Jensen, A.Oertel, S.Blattmann, C.Witt, O.Kulozik, A. E.Debus, J.	2011	Treatment of pediatric patients with particle therapy at the Heidelberg Ion Therapy Center (HIT): Initial clinical data	Excluded	Not fitting our PICO	10.1007/s00066-011-1001-z	https://www.embase.com/search/results?subaction=viewrecord&id=L70526689&from=exporthttp://dx.doi.org/10.1007/s00066-011-1001-z
399	M. E. M.-K. Confer, R.Krishnan, S.Gross, N.Keole, S.	2012	Proton radiation therapy for pediatric craniopharyngiomas: Initial results	Excluded	Not fitting our PICO	10.1016/j.ijrobp.2012.07.1696	https://www.embase.com/search/results?subaction=viewrecord&id=L70914078&from=exporthttp://dx.doi.org/10.1016/j.ijrobp.2012.07.1696
400	M. M.-K. Confer, R.Krishnan, S.Gross, N.Keole, S.	2012	Proton radiotherapy for pediatric craniopharyngiomas: Initial results	Excluded	Not fitting our PICO	10.1093/neuonc/nos097	https://www.embase.com/search/results?subaction=viewrecord&id=L70813626&from=exporthttp://dx.doi.org/10.1093/neuonc/nos097
401	H. Conklin	2022	IMPROVING COGNITIVE OUTCOMES FOR CHILDREN TREATED FOR CANCER: MOVING BEYOND THE CURE	Excluded	Not fitting our PICO	10.1093/neuonc/noac079.703	https://www.embase.com/search/results?subaction=viewrecord&id=L638510152&from=exporthttp://dx.doi.org/10.1093/neuonc/noac079.703
402	H. M. N. Conklin, K. K.Ashford, J. M.Scoggins, M. A.Ogg, R. J.Han, Y.Li, Y.Bradley, J. A.Boop, F. A.Merchant, T. E.	2019	Cognitive Performance, Aerobic Fitness, Motor Proficiency, and Brain Function Among Children Newly Diagnosed With Craniopharyngioma	Excluded	Not fitting our PICO	10.1017/s1355617718001170
403	E. Z. Connolly, C.Anderson, R.Feldstein, N.Stark, E.Garvin, J.	2012	Initial relapse of standard risk medulloblastoma in frontal horn of lateral ventricle: Site-specific or random pattern?	Excluded	Not fitting our PICO	10.1093/neuonc/nos093	https://www.embase.com/search/results?subaction=viewrecord&id=L70813502&from=exporthttp://dx.doi.org/10.1093/neuonc/nos093
404	M. P. Connor, A. C.Ermoian, R. P.Hartsell, W. F.Indelicato, D. J.Perkins, S.Mangona, V.DeNunzio, N.Laack, N. N.Hill-Kayser, C.Kwok, Y.Chang, J. H. C.Yock, T.MacEwan, I.	2022	Variation in Proton Craniospinal Irradiation Practice Patterns in the United States: A Pediatric Proton Consortium Registry (PPCR) Study	Excluded	Not fitting our PICO	10.1016/j.ijrobp.2021.11.016	https://www.scopus.com/inward/record.uri?eid=2-s2.0-85121918552&doi=10.1016%2fj.ijrobp.2021.11.016&partnerID=40&md5=482af87be2fe73bf689e7afd90623948
405	R. G. Conroy, L.Owen, C.Buchsbaum, J.Ahern, V.	2015	Clinical equipoise: Protons and the child with craniopharyngioma	Excluded	Not fitting our PICO	10.1111/1754-9485.12264
406	A. P. Conti, A.Ghetti, I.Senger, C.Vajkoczy, P.Pergolizzi, S.Germanò, A.	2019	Benefits of image-guided stereotactic hypofractionated radiation therapy as adjuvant treatment of craniopharyngiomas. A review	Excluded	Not fitting our PICO	10.1007/s00381-018-3954-z
407	J. S. Contreras, H.Dewees, T.King, A.Heimos, H.McCommis, L.Perkins, S.	2017	Computer based neurocognitive assessment in children with central nervous system tumors treated with proton beam radiotherapy	Excluded	Not fitting our PICO	10.1093/neuonc/nox168	https://www.embase.com/search/results?subaction=viewrecord&id=L619947874&from=exporthttp://dx.doi.org/10.1093/neuonc/nox168
408	J. S. Contreras, A.Heimos, H.Stephanie, P.	2018	A prospective study of neurocognitive outcomes and hippocampal volumes in Pediatric patients with primary CNS malignancies treated with proton therapy	Excluded	Not fitting our PICO	10.1002/pbc.27455	https://www.embase.com/search/results?subaction=viewrecord&id=L624179711&from=exporthttp://dx.doi.org/10.1002/pbc.27455
409	J. Z. Contreras, T.Perkins, S.Sun, B.Goddu, S.Mutic, S.Bottani, B.Endicott, S.Michalski, J.Robinson, C.Tsien, C.Huang, J.Fischer-Valuck, B. W.Hallahan, D.Klein, E.Bradley, J.	2017	The world's first single-room proton therapy facility: Two-year experience	Excluded	Not fitting our PICO	10.1016/j.prro.2016.07.003
410	B. T. B. Cooper, J. A.	2019	Chemotherapy to Spare Cognition	Excluded	Not fitting our PICO	10.1016/j.ijrobp.2018.10.040	https://www.scopus.com/inward/record.uri?eid=2-s2.0-85060469942&doi=10.1016%2fj.ijrobp.2018.10.040&partnerID=40&md5=a8a6e2d6df3e2e7523ffe9606fa0a567
411	B. T. V. Cooper, R. E.Shih, H. A.	2019	Brain Irradiation Paradigms for Childhood Central Nervous System Tumors	Excluded	Not fitting our PICO	10.1007/978-3-030-11339-1_16	https://www.scopus.com/inward/record.uri?eid=2-s2.0-85064762465&doi=10.1007%2f978-3-030-11339-1_16&partnerID=40&md5=404decd2a57469e1c26899ade3454db2
412	K. P. Cooper, B.Lane, S.Rutkowski, S.	2020	A multinational survey of paediatric neurooncology services: A European research network (ERN) paedcan project	Excluded	Not fitting our PICO	10.1093/neuonc/noaa222	https://www.embase.com/search/results?subaction=viewrecord&id=L634130326&from=exporthttp://dx.doi.org/10.1093/neuonc/noaa222
413	J. S. H. Cordova, J.Perkins, S. M.Badiyan, S. N.	2022	Dosimetric Predictors of Acute Lymphopenia during Proton Craniospinal Irradiation in Children	Excluded	Not fitting our PICO	10.1016/j.ijrobp.2022.07.1742	https://www.embase.com/search/results?subaction=viewrecord&id=L2020263884&from=exporthttp://dx.doi.org/10.1016/j.ijrobp.2022.07.1742
414	J. S. S. Cordova, P.Huang, J.Perkins, S. M.Badiyan, S.	2020	Patterns Of Lymphopenia In Patients Receiving Proton Craniospinal Irradiation	Excluded	Not fitting our PICO	10.1016/j.ijrobp.2020.07.061	https://www.embase.com/search/results?subaction=viewrecord&id=L2007857380&from=exporthttp://dx.doi.org/10.1016/j.ijrobp.2020.07.061
415	M. T. L. Corkum, W.Palma, D. A.Bauman, G. S.Dinniwell, R. E.Warner, A.Mishra, M. V.Louie, A. V.	2018	Online advertising and marketing claims by providers of proton beam therapy: are they guideline-based?	Excluded	Not fitting our PICO	10.1186/s13014-018-0988-z
416	D. B. Correia, B.Lawell, M. P.Lewy, J.Gallotto, S.Giblin, M.Perry, A.Macdonald, S. M.Tarbell, N.Yock, T. I.	2020	Prospective patient/parent reported outcomes of health-related quality of life in childhood cancer survivors treated with proton radiotherapy	Excluded	Not fitting our PICO	10.1002/pbc.28742	https://www.embase.com/search/results?subaction=viewrecord&id=L634125045&from=exporthttp://dx.doi.org/10.1002/pbc.28742
417	D. D. Correia, R.Indelicato, D. J.Gallotto, S.Lawell, M. P.Bajaj, B.Perry, A.Paulino, A. C.Ermoian, R. P.Hartsell, W. F.Perkins, S. M.Hill-Kayser, C. E.Mangona, V. S.Wolden, S. L.Chang, J.Laack, N. N.Kwok, Y.Perentesis, J. P.Vatner, R. E.Yock, T. I.	2020	The Evolution of Proton Brainstem Constraints: A Multi-Institutional Study from the Pediatric Proton/Photon Consortium Registry (PPCR)	Excluded	Not fitting our PICO	10.1016/j.ijrobp.2020.07.1510	https://www.embase.com/search/results?subaction=viewrecord&id=L2007858968&from=exporthttp://dx.doi.org/10.1016/j.ijrobp.2020.07.1510
418	D. G. Correia, M.Bajaj, B.Lawell, M. P.Gallotto, S.Perry, A.Weyman, E. A.Paulino, A. C.Grosshans, D. R.McAleer, M. F.McGovern, S. L.Friedmann, A.Yeap, B. Y.MacDonald, S.Marcus, K. J.Tarbell, N. J.Yock, T. I.	2020	Health Outcomes and Quality of Life in a Multi-institutional Prospective Phase II Trial of Proton Radiotherapy for Pediatric Rhabdomyosarcoma	Excluded	Not fitting our PICO	10.1016/j.ijrobp.2020.07.2143	https://www.embase.com/search/results?subaction=viewrecord&id=L2007856834&from=exporthttp://dx.doi.org/10.1016/j.ijrobp.2020.07.2143
419	D. P. Correia, A.Terribilini, D.Zepter, S.Bizzocchi, N.Stieb, S.Ahlhelm, F.Herrmann, E.Fix, M. K.Manser, P.Aebersold, D. M.Weber, D. C.	2018	Whole ventricular irradiation for intracranial germ cell tumors: Dosimetric comparison of pencil beam scanned protons vs. IMRT	Excluded	Not fitting our PICO	10.1093/neuonc/noy059	https://www.embase.com/search/results?subaction=viewrecord&id=L623098184&from=exporthttp://dx.doi.org/10.1093/neuonc/noy059
420	D. P. Correia, A.Indelicato, D.Laack, N.Perkins, S.Mangona, V.Perentesis, J.Vatner, R.Kwok, Y.MacEwan, I.Wolden, S.Lavey, R.Lawell, M.Bajaj, B.Gallotto, S.Yock, T.	2021	Brainstem Toxicity after Posterior Fossa Proton Radiation Therapy in the Prospective Multicenter Pediatric Proton/Photon Consortium Registry (PPCR)	Excluded	Not fitting our PICO	10.1002/pbc.29349	https://www.embase.com/search/results?subaction=viewrecord&id=L636406617&from=exporthttp://dx.doi.org/10.1002/pbc.29349
421	D. T. Correia, D.Zepter, S.Pica, A.Bizzocchi, N.Volken, W.Stieb, S.Ahlhelm, F.Herrmann, E.Fix, M. K.Manser, P.Aebersold, D. M.Weber, D. C.	2019	Whole-ventricular irradiation for intracranial germ cell tumors: Dosimetric comparison of pencil beam scanned protons, intensity-modulated radiotherapy and volumetric-modulated arc therapy	Excluded	Not fitting our PICO	10.1016/j.ctro.2019.01.002
422	A. S. Costanzo, T.Trojsi, F.Giannatempo, G. M.Popolizio, T.Catapano, D.Bonavita, S.Maggialetti, N.Tosetti, M.Salvolini, U.d'Angelo, V. A.Tedeschi, G.	2006	Multiparametric 3T MR approach to the assessment of cerebral gliomas: Tumor extent and malignancy	Excluded	Not fitting our PICO	10.1007/s00234-006-0102-3	https://www.scopus.com/inward/record.uri?eid=2-s2.0-33748487170&doi=10.1007%2fs00234-006-0102-3&partnerID=40&md5=166c2be07d109b4c94fc981b8e4092f7
423	S. E. H. Cotter, D. A.Friedmann, A.Macdonald, S. M.Pieretti, R. V.Robinson, G.Adams, J.Tarbell, N. J.Yock, T. I.	2011	Proton radiotherapy for pediatric bladder/prostate rhabdomyosarcoma: clinical outcomes and dosimetry compared to intensity-modulated radiation therapy	Excluded	Not fitting our PICO	10.1016/j.ijrobp.2010.07.1989
424	S. E. M. Cotter, S. M.Yock, T. I.	2012	Proton radiotherapy for solid tumors of childhood	Excluded	Not fitting our PICO	10.7785/tcrt.2012.500295
425	J. Cox	2007	Current and future status of proton-beam radiation therapy in radiation oncology	Excluded	Not fitting our PICO		https://www.scopus.com/inward/record.uri?eid=2-s2.0-34249026657&partnerID=40&md5=1855167b0af8923522009b6f83aefa83
426	V. M. K. Crabtree, K. L.Sykes, A.Wise, M. S.Lu, Z.Indelicato, D.Merchant, T. E.Avent, Y.Mandrell, B. N.	2019	Sensitivity and Specificity of the Modified Epworth Sleepiness Scale in Children With Craniopharyngioma	Excluded	Not fitting our PICO	10.5664/jcsm.7982
427	V. M. M. Crabtree, B. N.Sykes, A.Wise, M.Graef, D. M.Indelicate, D.Merchant, T. E.	2015	Sensitivity and specificity of the Modified Epworth Sleepiness scale in children with craniopharyngioma	Excluded	Not fitting our PICO		https://www.embase.com/search/results?subaction=viewrecord&id=L71876327&from=export
428	V. M. S. Crabtree, M. N.Wise, M.Mandrell, B.West, N. K.Indelicato, D.Merchant, T.	2014	Polysomnography and multiple sleep latency test findings in children with craniopharyngioma prior to proton therapy	Excluded	Not fitting our PICO	Introduction: Sleep problems, such as excessive daytime sleepiness (EDS), are common in pediatric brain tumor patients. Craniopharyngioma patients are at risk due to the hypothalamic-pituitary-adrenal axis tumor location, hypothalamic obesity, and an aggressive therapy regimen. EDS and sleep-related breathing patterns have yet to be explored in this population at time of diagnosis. Methods: Pedia…	https://www.embase.com/search/results?subaction=viewrecord&id=L71510041&from=export
429	S. L. L. Cramer, R.Ali, S.Bradley, J. A.Kim, H. K.Pressey, J. G.	2017	Successful Treatment of Recurrent Primitive Myxoid Mesenchymal Tumor of Infancy With BCOR Internal Tandem Duplication	Excluded	Not fitting our PICO	10.6004/jnccn.2017.0124
430	J. R. L. Crawford, M. L.	2015	Medulloblastoma with myogenic differentiation: A rare medulloblastoma variant in a young child	Excluded	Not fitting our PICO	10.1136/bcr-2015-212322	https://www.embase.com/search/results?subaction=viewrecord&id=L606194212&from=exporthttp://dx.doi.org/10.1136/bcr-2015-212322
431	A. Crellin	2018	The Road Map for National Health Service Proton Beam Therapy	Excluded	Not fitting our PICO	10.1016/j.clon.2018.02.032	https://www.embase.com/search/results?subaction=viewrecord&id=L621164241&from=exporthttp://dx.doi.org/10.1016/j.clon.2018.02.032
432	H. D. Crosby, N. P.Sun, Y.Macpherson, L.English, M.Natarajan, K.Arvanitis, T. N.Grundy, R. G.Peet, A. C.	2010	Non-invasive diagnosis of relapse in childhood brain tumours using the invariance of metabolite profiles at presentation and relapse	Excluded	Not fitting our PICO	10.1093/neuonc/noq043	https://www.embase.com/search/results?subaction=viewrecord&id=L70466916&from=exporthttp://dx.doi.org/10.1093/neuonc/noq043
433	E. E. M. Crotty, E. R.Wells, E. M.Hwang, E. I.Packer, R. J.	2016	Anaplastic Ependymoma in a Child With Sickle Cell Anemia: A Case Report Highlighting Treatment Challenges for Young Children With Central Nervous System Tumors and Underlying Vasculopathy	Excluded	Not fitting our PICO	10.1002/pbc.25809
434	E. M. Crotty, E.Wells, E.Packer, R.Hwang, E.	2015	Brain tumors in children with sickle cell disease: Treatment challenges for young children with CNS tumors at risk for cerebral vasculopathy	Excluded	Not fitting our PICO	10.1002/pbc.25540	https://www.embase.com/search/results?subaction=viewrecord&id=L613190627&from=exporthttp://dx.doi.org/10.1002/pbc.25540
435	P. D. Croughs, C.Richard, F.Vynckier, S.Van Obbergh, L.	1992	[Treatment of retinoblastoma using accelerated protons]	Excluded	Not fitting our PICO
436	E. G. Crowne, H.Benghiat, H.Sanghera, P.Toogood, A.	2015	Effect of cancer treatment on hypothalamic-pituitary function	Excluded	Not fitting our PICO	10.1016/S2213-8587(15)00008-X	https://www.scopus.com/inward/record.uri?eid=2-s2.0-84934442608&doi=10.1016%2fS2213-8587%2815%2900008-X&partnerID=40&md5=0015f9efd2da291cb78ef5c2feb5806f
437	S. M. Cunningham, S.Vairamani, K.Speth, J.Girdhani, S.Abel, E.Sharma, R. A.Perentesis, J. P.Wells, S. I.Mascia, A.Sertorio, M.	2021	FLASH Proton Pencil Beam Scanning Irradiation Minimizes Radiation-Induced Leg Contracture and Skin Toxicity in Mice	Excluded	Not fitting our PICO	10.3390/cancers13051012
438	J. K. L. Cutsforth-Gregory, G.Link, M. J.Brown, R. D.Flemming, K. D.	2015	Characterization of radiation-induced cavernous malformations and comparison with a nonradiation cavernous malformation cohort	Excluded	Not fitting our PICO	10.3171/2015.1.JNS141452	https://www.embase.com/search/results?subaction=viewrecord&id=L610543690&from=exporthttp://dx.doi.org/10.3171/2015.1.JNS141452
439	F. M. D’Arco, K.Nelson, M.Tamrazi, B.	2019	Neuro-oncology: Assessing Response in Paediatric Brain Tumours	Excluded	Not fitting our PICO	10.1007/978-3-030-03777-2_10	https://www.embase.com/search/results?subaction=viewrecord&id=L627371077&from=exporthttp://dx.doi.org/10.1007/978-3-030-03777-2_10
440	B. S. A. Dabaja, R.Hodgson, D. C.Dhakal, S.Flowers, C. R.Ha, C. S.Hoppe, B. S.Mendenhall, N. P.Metzger, M. L.Plastaras, J. P.Roberts, K. B.Shapiro, R.Smith, S. M.Terezakis, S. A.Winkfield, K. M.Younes, A.Constine, L. S.	2015	ACR Appropriateness Criteria® Diffuse Large B-Cell Lymphoma	Excluded	Not fitting our PICO	10.1097/coc.0000000000000215
441	I. Daftari, E.O'Brien, J. M.Dillon, W.Phillips, T. L.	2005	3D MRI-based tumor delineation of ocular melanoma and its comparison with conventional techniques	Excluded	Not fitting our PICO	10.1118/1.2068927
442	I. K. C. Daftari, D. H.Verhey, L. J.Castro, J. R.Petti, P. L.Meecham, W. J.Kroll, S.Blakely, E. A.	1997	Anterior segment sparing to reduce charged particle radiotherapy complications in uveal melanoma	Excluded	Not fitting our PICO	10.1016/s0360-3016(97)00557-9
443	R. U. Dagan, H.Bryant, C. M.Holtzman, A. L.Morris, C. G.	2020	Long-Term Follow-Up Of Primary And Adjuvant Proton Therapy For Sinonasal Cancer	Excluded	Not fitting our PICO	10.1016/j.ijrobp.2020.07.320	https://www.embase.com/search/results?subaction=viewrecord&id=L2007856822&from=exporthttp://dx.doi.org/10.1016/j.ijrobp.2020.07.320
444	R. W. Daghistani, E.	2013	Role of MRI in patient selection for surgical treatment of intractable epilepsy in infancy	Excluded	Not fitting our PICO	10.1016/j.braindev.2013.03.009	https://www.embase.com/search/results?subaction=viewrecord&id=L52556427&from=exporthttp://dx.doi.org/10.1016/j.braindev.2013.03.009
445	J. T. Dagri, J.Chang, J.Wang, R. X.Yock, T.Banerjee, A.Dhall, G.Finlay, J. L.	2013	Primary central nervous system (CNS) germ cell tumours (GCT) in Down syndrome	Excluded	Not fitting our PICO	10.3109/02688697.2013.801247	https://www.embase.com/search/results?subaction=viewrecord&id=L71367612&from=exporthttp://dx.doi.org/10.3109/02688697.2013.801247
446	I. M. Daivam, A.Panda, P.Jalali, R.	2021	Challenges of repetitive sedation in a 16-month old child undergoing proton beam therapy	Excluded	Not fitting our PICO	10.4103/ija.IJA_1374_20	https://www.embase.com/search/results?subaction=viewrecord&id=L635202233&from=exporthttp://dx.doi.org/10.4103/ija.IJA_1374_20
447	C. A. Dalmasso, C.Bolle, S.Tensaouti, F.Lusque, A.Desrousseaux, J.Claude, L.Doyen, J.Supiot, S.Bernier-Chastagner, V.Leblond, P.Ducassou, A.Peran, P.Sévely, A.Roques, M.Laprie, A.	2022	Brainstem toxicity after proton or photon therapy in children with localized intracranial ependymoma	Excluded	Not fitting our PICO	10.1016/j.ijrobp.2022.09.032	https://www.embase.com/search/results?subaction=viewrecord&id=L2020990388&from=exporthttp://dx.doi.org/10.1016/j.ijrobp.2022.09.032
448	I. J. M. Das, V. P.Zhao, Q.Cheng, C. W.Johnstone, P. A.	2015	Proton Therapy Facility Planning From a Clinical and Operational Model	Excluded	Not fitting our PICO	10.7785/tcrt.2012.500444
449	M. Das	2019	Low risk of brainstem necrosis with PBS-PT	Excluded	Not fitting our PICO	10.1016/s1470-2045(19)30576-5
450	M. Das	2020	Intelligence outcomes after proton versus photon therapy	Excluded	Not fitting our PICO	10.1016/s1470-2045(19)30802-2
451	A. G. Dasgupta, T.Sridhar, E.Shirsat, N.Krishnatry, R.Goda, J. S.Chinnaswamy, G.Jalali, R.	2019	Pediatric Patients With SHH Medulloblastoma Fail Differently as Compared With Adults: Possible Implications for Treatment Modifications	Excluded	Not fitting our PICO	10.1097/mph.0000000000001484
452	G. S. Datzmann, M.Girst, S.Mayerhofer, M.Dollinger, G.Reindl, J.	2020	Preclinical Challenges in Proton Minibeam Radiotherapy: Physics and Biomedical Aspects	Excluded	Not fitting our PICO	10.3389/fphy.2020.568206	https://www.scopus.com/inward/record.uri?eid=2-s2.0-85097377253&doi=10.3389%2ffphy.2020.568206&partnerID=40&md5=4ae333e9f1cc43dc317fd34407c71a15
453	E. C. M. Daugherty, A. E.Zhang, Y.Lee, E.Xiao, Z.Sertorio, M.Woo, J.McCann, C.Russell, K. J.Levine, L. L.Sharma, R. A.Khuntia, D.Bradley, J.Simone Nd, C. B.Perentesis, J. P.Breneman, J. C.	2022	FLASH Radiotherapy for the Treatment of Symptomatic Bone Metastases (FAST-01): Protocol for the First Prospective Feasibility Study	Excluded	Not fitting our PICO	10.2196/41812
454	J. G. Davanzo, R. J.Barbour, M.Rizk, E.	2017	Radiation Necrosis Following Proton Beam Therapy in the Pediatric Population: a Case Series	Excluded	Not fitting our PICO	10.7759/cureus.1785
455	A. P. Davidson, G.Leach, M. O.McVicar, D.Britton, J. M.Watson, M.Tait, D. M.	2000	Proton magnetic resonance spectroscopy ((1)H-MRS) of the brain following high-dose methotrexate treatment for childhood cancer	Excluded	Not fitting our PICO	10.1002/1096-911x(200007)35:1<28::aid-mpo5>3.0.co;2-v
456	A. T. Davidson, D. M.Payne, G. S.Hopewell, J. W.Leach, M. O.Watson, M.MacVicar, A. D.Britton, J. A.Ashley, S.	2000	Magnetic resonance spectroscopy in the evaluation of neurotoxicity following cranial irradiation for childhood cancer	Excluded	Not fitting our PICO	10.1259/bjr.73.868.10844868
457	L. S. C. M. Davies, L.Aznar, M.Lindsay, J.Eccles, C.	2021	Streamlining the image-guided radiotherapy process for proton beam therapy	Excluded	Not fitting our PICO	10.1259/bjr.20210764
458	J. N. M. Davis, C.Sharma, S.Danish, A.Mahadevan, A.	2013	The RSSearch™ Registry: Patterns of care and outcomes research on patients treated with stereotactic radiosurgery and stereotactic body radiotherapy	Excluded	Not fitting our PICO	10.1186/1748-717X-8-275	https://www.embase.com/search/results?subaction=viewrecord&id=L603143290&from=exporthttp://dx.doi.org/10.1186/1748-717X-8-275
459	N. C. M. Daw, A.	2013	Photons or protons for non-central nervous system solid malignancies in children: a historical perspective and important highlights	Excluded	Not fitting our PICO	10.1200/EdBook_AM.2013.33.e35410.14694/EdBook_AM.2013.33.e354
460	K. S. De Amorim Bernstein, R.Trofimov, A.Zeng, C.Fullerton, B.Yeap, B. Y.Ebb, D.Tarbell, N. J.Yock, T. I.MacDonald, S. M.	2013	Early clinical outcomes using proton radiation for children with central nervous system atypical teratoid rhabdoid tumors	Excluded	Not fitting our PICO	10.1016/j.ijrobp.2012.12.004
461	B. C. De, O.Hug, E. B.Sine, K.Wolden, S. L.	2017	Growth outcomes of pediatric patients receiving proton craniospinal irradiation	Excluded	Not fitting our PICO	10.1016/j.ijrobp.2017.06.1963	https://www.embase.com/search/results?subaction=viewrecord&id=L618559433&from=exporthttp://dx.doi.org/10.1016/j.ijrobp.2017.06.1963
462	B. C. De, O.Sine, K.Mah, D.Hug, E. B.Wolden, S. L.	2018	Early axial growth outcomes of pediatric patients receiving proton craniospinal irradiation	Excluded	Not fitting our PICO	10.1097/MPH.0000000000001242	https://www.scopus.com/inward/record.uri?eid=2-s2.0-85048299724&doi=10.1097%2fMPH.0000000000001242&partnerID=40&md5=74e72d3b4c13f22856e5526e96b24bbf
463	B. K. De, Y.Souweidane, M. M.Dunkel, I. J.Patel, S. H.Gilheeney, S. W.De Braganca, K. C.Karajannis, M. A.Wolden, S. L.	2018	Patterns of relapse for children with localized intracranial ependymoma	Excluded	Not fitting our PICO	10.1007/s11060-018-2815-7
464	P. B. de Blank, P.Haas-Kogan, D.Fouladi, M.Fangusaro, J.	2019	Management of pediatric low-grade glioma	Excluded	Not fitting our PICO	10.1097/mop.0000000000000717
465	B. N. De, S. P.Liu, A. Y.Avila, S.Tao, R.Holliday, E. B.Brownlee, Z.Kaseb, A.Lee, S.Raghav, K.Vauthey, J. N.Minsky, B. D.Herman, J. M.Das, P.Smith, G. L.Taniguchi, C. M.Krishnan, S.Crane, C. H.Grassberger, C.Hong, T. S.Lin, S. H.Koong, A. C.Mohan, R.Koay, E. J.	2021	Radiation-Associated Lymphopenia and Outcomes of Patients with Unresectable Hepatocellular Carcinoma Treated with Radiotherapy	Excluded	Not fitting our PICO	10.2147/jhc.S282062
466	M. C. M. De Jong, A. C.Göricke, S.Van Der Valk, P.Kors, W. A.Castelijns, J. A.De Graaf, P.	2016	From a Suspicious Cystic Pineal Gland to Pineoblastoma in a Patient with Familial Unilateral Retinoblastoma	Excluded	Not fitting our PICO	10.3109/13816810.2014.929717	https://www.scopus.com/inward/record.uri?eid=2-s2.0-84960426206&doi=10.3109%2f13816810.2014.929717&partnerID=40&md5=b81f9738145b9c525e2d413aafcc6269
467	L. F. De Marzi, L.Boulé, T.Habrand, J. L.Martin, F.Calugaru, V.Fournier-Bidoz, N.Ferrand, R.Mazal, A.	2015	Use of gEUD for predicting ear and pituitary gland damage following proton and photon radiation therapy	Excluded	Not fitting our PICO	10.1259/bjr.20140413
468	J. E. C. De Niro, E. M.Silkiss, R. Z.	2014	Undifferentiated sarcoma of the orbit with angiomyxoid features	Excluded	Not fitting our PICO	10.3928/01913913-20140218-01
469	L. v. d. W. De Roeck, H. L.Eekers, D. B. P.Kramer, M. C.Alapetite, C.Blomstrand, M.Burnet, N. G.Calugaru, V.Coremans, I. E. M.Di Perri, D.Harrabi, S.Iannalfi, A.Klaver, Y. L. B.Langendijk, J. A.Romero, A. M.Paulsen, F.Roelofs, E.de Ruysscher, D.Timmermann, B.Vitek, P.Weber, D. C.Whitfield, G. A.Nyström, P. W.Zindler, J.Troost, E. G. C.Lambrecht, M.	2022	The European Particle Therapy Network (EPTN) consensus on the follow-up of adult patients with brain and skull base tumours treated with photon or proton irradiation	Excluded	Not fitting our PICO	10.1016/j.radonc.2022.01.018
470	M. V. De Saint-Hubert, N.Bäumer, C.Esser, J.Wulff, J.Nabha, R.Van Hoey, O.Dabin, J.Stuckmann, F.Vasi, F.Radonic, S.Boissonnat, G.Schneider, U.Rodriguez, M.Timmermann, B.Thierry-Chef, I.Brualla, L.	2022	Validation of a Monte Carlo Framework for Out-of-Field Dose Calculations in Proton Therapy	Excluded	Not fitting our PICO	10.3389/fonc.2022.882489
471	J. H. Debus, E. B.Liebsch, N. J.O'Farrel, D.Finkelstein, D.Efird, J.Munzenrider, J. E.	1997	Brainstem tolerance to conformal radiotherapy of skull base tumors	Excluded	Not fitting our PICO	10.1016/s0360-3016(97)00364-7
472	M. L. Deek, M.Lin, L.Li, Y.Han, Y.Hardy, K.Michalski, J.	2020	Proton therapy reduces dose to critical central nervous system structures in medulloblastoma: A dosimetric analysis of children's oncology group (COG) ACNS0331	Excluded	Not fitting our PICO	10.1093/neuonc/noaa222	https://www.embase.com/search/results?subaction=viewrecord&id=L634130737&from=exporthttp://dx.doi.org/10.1093/neuonc/noaa222
473	S. N. Deguchi, Y.Sakaida, T.Akimoto, J.Tanahashi, K.Natsume, A.Takahashi, M.Okuda, T.Asakura, H.Mitsuya, K.Hayashi, N.Narita, Y.	2020	Surgical outcome and graded prognostic assessment of patients with brain metastasis from adult sarcoma: multi-institutional retrospective study in Japan	Excluded	Not fitting our PICO	10.1007/s10147-020-01740-8
474	G. V. Del Baldo, S.Cacchione, A.Amelio, D.De Ioris, M. A.Fabozzi, F.Colafati, G. S.Mastronuzzi, A.Carai, A.	2022	Multidisciplinary Management of Craniopharyngiomas in Children: A Single Center Experience	Excluded	Not fitting our PICO	10.3390/diagnostics12112745
475	T. F. DeLaney	2007	Clinical proton radiation therapy research at the Francis H. Burr Proton Therapy Center	Excluded	Not fitting our PICO	10.1177/15330346070060s410
476	T. F. DeLaney	2011	Proton therapy in the clinic	Excluded	Not fitting our PICO	10.1159/000322511
477	T. F. L. DeLaney, N. J.Pedlow, F. X.Adams, J.Weyman, E. A.Yeap, B. Y.Depauw, N.Nielsen, G. P.Harmon, D. C.Yoon, S. S.Chen, Y. L.Schwab, J. H.Hornicek, F. J.	2014	Long-term results of Phase II study of high dose photon/proton radiotherapy in the management of spine chordomas, chondrosarcomas, and other sarcomas	Excluded	Not fitting our PICO	10.1002/jso.23617
478	T. F. P. DeLaney, L.Goldberg, S. I.Hug, E. B.Liebsch, N. J.Munzenrider, J. E.Suit, H. D.	2005	Radiotherapy for local control of osteosarcoma	Excluded	Not fitting our PICO	10.1016/j.ijrobp.2004.05.051
479	T. F. Y. DeLaney, T. I.Paganetti, H.	2020	Assessing second cancer risk after primary cancer treatment with photon or proton radiotherapy	Excluded	Not fitting our PICO	10.1002/cncr.32936
480	M. S. Dell'Oro, M.Wilson, P.Hua, C. H.Gargone, M.Merchant, T. E.Bezak, E.	2020	Influence of Target Location, Size, and Patient Age on Normal Tissue Sparing- Proton and Photon Therapy in Paediatric Brain Tumour Patient-Specific Approach	Excluded	Not fitting our PICO	10.3390/cancers12092578
481	M. S. Dell'Oro, M.Wilson, P.Bezak, E.	2021	Normal tissue tolerance amongst paediatric brain tumour patients- current evidence in proton radiotherapy	Excluded	Not fitting our PICO	10.1016/j.critrevonc.2021.103415
482	M. S. Dell'Oro, M.Wilson, P.Hua, C. H.Gargone, M.Merchant, T.Bezak, E.	2021	Pencil beam proton comparative planning for variation in size and location of paediatric cranial tumours	Excluded	Not fitting our PICO	10.1002/jmrs.481	https://www.embase.com/search/results?subaction=viewrecord&id=L635300673&from=exporthttp://dx.doi.org/10.1002/jmrs.481
483	M. S. Dell'Oro, M.Wilson, P.Peukert, D.Hua, C. H.Merchant, T. E.Bezak, E.	2022	Lifetime attributable risk of radiation induced second primary cancer from scattering and scanning proton therapy - A model for out-of-field organs of paediatric patients with cranial cancer	Excluded	Not fitting our PICO	10.1016/j.radonc.2022.04.027
484	M. W. Dell'Oro, P.Short, M.Hua, C. H.Merchant, T. E.Bezak, E.	2022	Normal tissue complication probability modeling to guide individual treatment planning in pediatric cranial proton and photon radiotherapy	Excluded	Not fitting our PICO	10.1002/mp.15360
485	Y. M. Demizu, M.Miyawaki, D.Niwa, Y.Akagi, T.Sasaki, R.Terashima, K.Suga, D.Kamae, I.Hishikawa, Y.	2009	Analysis of Vision loss caused by radiation-induced optic neuropathy after particle therapy for head-and-neck and skull-base tumors adjacent to optic nerves	Excluded	Not fitting our PICO	10.1016/j.ijrobp.2008.12.068
486	R. L.-L. R. Dendale, L.Noel, G.Feuvret, L.Levy, C.Delacroix, S.Meyer, A.Nauraye, C.Mazal, A.Mammar, H.Garcia, P.D'Hermies, F.Frau, E.Plancher, C.Asselain, B.Schlienger, P.Mazeron, J. J.Desjardins, L.	2006	Proton beam radiotherapy for uveal melanoma: results of Curie Institut-Orsay proton therapy center (ICPO)	Excluded	Not fitting our PICO	10.1016/j.ijrobp.2006.01.020
487	R. T. Dendale, J.Doyen, J.Balosso, J.Stefan, D.Bolle, S.Feuvret, L.Poortmans, P.Hannoun-Lévi, J. M.Bondiau, P. Y.Micaud, M.Alapetite, C.Calugaru, V.Habrand, J. L.Mahé, M. A.	2019	[Proton therapy in France in 2019]	Excluded	Not fitting our PICO	10.1016/j.canrad.2019.07.129
488	S. Q. Deneuve, Q.Blancal, J. P.Couloignier, V.Sainte-Rose, C.Janot, F.Kolb, F.	2015	Thoraco dorsal artery perforator flap for trismus release in a young girl	Excluded	Not fitting our PICO	10.1016/j.ijporl.2015.08.020	https://www.embase.com/search/results?subaction=viewrecord&id=L605985480&from=exporthttp://dx.doi.org/10.1016/j.ijporl.2015.08.020
489	N. J. B. DeNunzio, B.Giblin, M.Lawell, M.Ebb, D. H.Weyman, E. A.Gallotto, S.Patteson, B.Marcus, K. J.MacDonald, S.Tarbell, N. J.Yock, T. I.	2019	A Phase II Study of Proton Radiotherapy for Pediatric Brain Tumors Requiring Partial Brain Irradiation: Assessment of Five-Year Outcomes	Excluded	Not fitting our PICO	10.1016/j.ijrobp.2019.06.231	https://www.embase.com/search/results?subaction=viewrecord&id=L2002634804&from=exporthttp://dx.doi.org/10.1016/j.ijrobp.2019.06.231
490	N. J. Y. DeNunzio, T. I.	2020	Modern Radiotherapy for Pediatric Brain Tumors	Excluded	Not fitting our PICO	10.3390/cancers12061533
491	N. D. Depauw, M. F.Rosenfeld, A.Seco, J. C.	2014	Ion radiography as a tool for patient set-up and image guided particle therapy: a Monte Carlo study	Excluded	Not fitting our PICO	10.7785/tcrt.2012.500357
492	L. L. Desjardins, L.Levy, C.Mazal, A.Delacroix, S.Rosenwald, J. C.Dendale, R.Plancher, C.Asselain, B.	2003	[Treatment of uveal melanoma with iodine 125 plaques or proton beam therapy: indications and comparison of local recurrence rates]	Excluded	Not fitting our PICO
493	L. M. Desjardins, J. M.Banchereau, A.Pierre-Kahn, A.Habrand, J. L.Putterman, M.	1992	Ophthalmological symptoms and treatment of intracranial chordomas	Excluded	Not fitting our PICO		https://www.embase.com/search/results?subaction=viewrecord&id=L22252036&from=export
494	K. L. M. Desmond, H.Chavez, S.Sahgal, A.Soliman, H.Rola, R.Stanisz, G. J.	2017	Chemical exchange saturation transfer for predicting response to stereotactic radiosurgery in human brain metastasis	Excluded	Not fitting our PICO	10.1002/mrm.26470
495	A. M. DeVries, J. E.Hedley-Whyte, T.Hug, E. B.	1999	[The role of radiotherapy in the treatment of malignant meningiomas]	Excluded	Not fitting our PICO	10.1007/bf02753844
496	S. A. Dhakal, R.Ballas, L. K.Dabaja, B. S.Flowers, C. R.Ha, C. S.Hoppe, B. S.Mendenhall, N. P.Metzger, M. L.Plastaras, J. P.Roberts, K. B.Shapiro, R.Smith, S. M.Terezakis, S. A.Winkfield, K. M.Younes, A.Constine, L. S.	2016	ACR Appropriateness Criteria® Hodgkin Lymphoma-Favorable Prognosis Stage I and II	Excluded	Not fitting our PICO	10.1097/coc.0000000000000331
497	C. S. Dhamne, V.Vats, T.Ketonen, L.Mahajan, A.Wolff, J.Rytting, M.	2010	MR spectroscopic findings in bi-thalamic astrocytoma: Case report and review of literature	Excluded	Not fitting our PICO	10.1093/neuonc/noq043	https://www.embase.com/search/results?subaction=viewrecord&id=L70466979&from=exporthttp://dx.doi.org/10.1093/neuonc/noq043
498	J. K. Dickmann, F.Hillbrand, M.Corradini, S.Belka, C.Schulte, R. W.Parodi, K.Dedes, G.Landry, G.	2021	Fluence-modulated proton CT optimized with patient-specific dose and variance objectives for proton dose calculation	Excluded	Not fitting our PICO	10.1088/1361-6560/abe3d2
499	C. D. H. Diehl, L. M.Wilkens, J. J.Grosu, A. L.Combs, S. E.	2019	The Role of Particle Therapy for the Treatment of Skull Base Tumors and Tumors of the Central Nervous System (CNS)	Excluded	Not fitting our PICO	10.1097/RMR.0000000000000197	https://www.scopus.com/inward/record.uri?eid=2-s2.0-85065436898&doi=10.1097%2fRMR.0000000000000197&partnerID=40&md5=b1431f1e31cab56df9c6962b49da4a2a
500	A. N. G. Dietzen, C. M.Sayyad, A.Shah, R. S.McQuillan, C.Brady, S. L.	2017	Medical complications associated with rehabilitation outcomes in patients with a brain tumor	Excluded	Not fitting our PICO		https://www.embase.com/search/results?subaction=viewrecord&id=L620886962&from=export
501	S. B. Dietzsch, A.Seidel, C.Remmele, J.Kitzing, R.Schlender, T.Mynarek, M.Geismar, D.Jablonska, K.Schwarz, R.Pazos, M.Walser, M.Frick, S.Gurtner, K.Matuschek, C.Harrabi, S. B.Glück, A.Lewitzki, V.Dieckmann, K.Benesch, M.Gerber, N. U.Rutkowski, S.Timmermann, B.Kortmann, R. D.	2021	Pretreatment central quality control for craniospinal irradiation in non-metastatic medulloblastoma : First experiences of the German radiotherapy quality control panel in the SIOP PNET5 MB trial	Excluded	Not fitting our PICO	10.1007/s00066-020-01707-8
502	S. B. Dietzsch, A.Seidel, C.Remmele, J.Kitzing, R.Schlender, T.Mynarek, M.Geismar, D.Jablonska, K.Schwarz, R.Pazos, M.Weber, D. C.Frick, S.Gurtner, K.Matuschek, C.Harrabi, S. B.Glück, A.Lewitzki, V.Dieckmann, K.Benesch, M.Gerber, N. U.Obrecht, D.Rutkowski, S.Timmermann, B.Kortmann, R. D.	2022	Types of deviation and review criteria in pretreatment central quality control of tumor bed boost in medulloblastoma-an analysis of the German Radiotherapy Quality Control Panel in the SIOP PNET5 MB trial	Excluded	Not fitting our PICO	10.1007/s00066-021-01822-0
503	S. P. Dietzsch, F.Pietschmann, K.von Bueren, A. O.Matuschek, C.Glück, A.Guckenberger, M.Budach, V.Welzel, J.Pöttgen, C.Schmidberger, H.Heinzelmann, F.Paulsen, F.Escudero, M. P.Schwarz, R.Hornung, D.Martini, C.Grosu, A. L.Stueben, G.Jablonska, K.Dunst, J.Stranzl-Lawatsch, H.Dieckmann, K.Timmermann, B.Pietsch, T.Warmuth-Metz, M.Bison, B.Kwiecien, R.Benesch, M.Gerber, N. U.Grotzer, M. A.Pfister, S. …	2020	Evaluation of Prognostic Factors and Role of Participation in a Randomized Trial or a Prospective Registry in Pediatric and Adolescent Nonmetastatic Medulloblastoma - A Report From the HIT 2000 Trial	Excluded	Not fitting our PICO	10.1016/j.adro.2020.09.018
504	S. P. Dietzsch, F.Pietschmann, K.Von Bueren, A.Matuschek, C.Glueck, A.Guckenberger, M.Budach, V.Welzel, J.Poettgen, C.Schmidberger, H.Heinzelmann, F.Paulsen, F.Pazos, M.Schwarz, R.Hornung, D.Martini, C.Grosu, A. L.Stueben, G.Jablonska, K.Dunst, J.Stranzl-Lawatsch, H.Dieckmann, K.Timmermann, B.Pietsch, T.Warmuth-Metz, M.Bison, B.Kwiecien, R.Benesch, M.Gerber, N.Grotzer, M.Pfister, S. M.Clifford, S…	2020	A patterns of care analysis and evaluation of prognostic factors in pediatric non-metastatic medulloblastoma treated by upfront radiotherapy-a report from the hit-2000 trial	Excluded	Not fitting our PICO	10.1002/pbc.28742	https://www.embase.com/search/results?subaction=viewrecord&id=L634123899&from=exporthttp://dx.doi.org/10.1002/pbc.28742
505	S. P. Dietzsch, F.Pietschmann, K.Von Bueren, A. O.Matuschek, C.Glück, A.Guckenberger, M.Budach, V.Welzel, J.Pöttgen, C.Schmidberger, H.Heinzelmann, F.Paulsen, F.Pazos, M.Schwarz, R.Hornung, D.Martini, C.Grosu, A. L.Meyer, F. M.Jablonska, K.Dunst, J.Kapp, K. S.Dieckmann, K.Timmermann, B.Pietsch, T.Warmuth-Metz, M.Kwiecien, R.Benesch, M.Gerber, N. U.Pfister, S. M.Clifford, S. C.Von Hoff, K.Klagges,…	2020	Time to radiotherapy impacts survival in pediatric and adolescent non-metastatic medulloblastoma treated by upfront radiotherapy-a report from the hit 2000 trial	Excluded	Not fitting our PICO	10.1093/neuonc/noaa222	https://www.embase.com/search/results?subaction=viewrecord&id=L634130653&from=exporthttp://dx.doi.org/10.1093/neuonc/noaa222
506	F. A. E. Dilmanian, J. G.Krishnan, S.	2015	Minibeam therapy with protons and light ions: physical feasibility and potential to reduce radiation side effects and to facilitate hypofractionation	Excluded	Not fitting our PICO	10.1016/j.ijrobp.2015.01.018
507	M. L. T. Diluna, A. M.Levy, G. H.Patel, T.Huttner, A. J.Duncan, C. C.Piepmeier, J. M.	2009	Primary, non-exophytic, optic nerve germ cell tumors	Excluded	Not fitting our PICO	10.1007/s11060-009-9941-1	https://www.embase.com/search/results?subaction=viewrecord&id=L50560691&from=exporthttp://dx.doi.org/10.1007/s11060-009-9941-1
508	J. Q. M. Dinh, A.Palmer, M. B.Grosshans, D. R.	2012	Particle therapy for central nervous system tumors in pediatric and adult patients	Excluded	Not fitting our PICO	10.3978/j.issn.2218-676X.2012.10.02	https://www.scopus.com/inward/record.uri?eid=2-s2.0-84962725918&doi=10.3978%2fj.issn.2218-676X.2012.10.02&partnerID=40&md5=5451cad05991bd5c48ee392d5fab6d1b
509	J. S. Dinh, J.Georges, R. H.Sahoo, N.Zhu, X. R.Rath, S.Mahajan, A.Grosshans, D. R.	2013	Comparison of proton therapy techniques for treatment of the whole brain as a component of craniospinal radiation	Excluded	Not fitting our PICO	10.1186/1748-717x-8-289
510	F. B. Dionisi, A.Siniscalchi, B.Giacomelli, I.Fracchiolla, F.Righetto, R.Morganti, A. G.Pravadelli, C.Avancini, I.Rozzanigo, U.Mattiuzzi, A.Frisinghelli, M.Pertile, R.Ciarleglio, F. A.Vitale, A.Schwarz, M.Amichetti, M.	2021	Clinical results of active scanning proton therapy for primary liver tumors	Excluded	Not fitting our PICO	10.1177/0300891620937809
511	J. A. H. Disabato, M. H.Strain, J. D.Fleitz, J. M.Foreman, N. K.	1999	Successful use of intracavitary bleomycin for low-grade astrocytoma tumor cyst	Excluded	Not fitting our PICO	10.1159/000028871
512	T. P. E. Diwanji, A.Snider, J. W.Mohindra, P.	2017	Epidemiology, diagnosis, and optimal management of glioma in adolescents and young adults	Excluded	Not fitting our PICO	10.2147/ahmt.S53391
513	A. P. Dixon, E. O.Bonilla, A. A.Smith, A.	2019	Atypical teratoid/rhabdoid tumor arising from giant cell glioblastoma: A case report	Excluded	Not fitting our PICO	10.1002/pbc.27713	https://www.embase.com/search/results?subaction=viewrecord&id=L627305557&from=exporthttp://dx.doi.org/10.1002/pbc.27713
514	H. J. Dohmen, A.Schoeller, K.Uhl, E.Acker, T.Stein, M.	2019	Primary leptomeningeal melanocytic tumors-clinical course and molecular pathological aspects of an underestimated entity	Excluded	Not fitting our PICO	10.1093/neuonc/noz126.345	https://www.embase.com/search/results?subaction=viewrecord&id=L631168001&from=exporthttp://dx.doi.org/10.1093/neuonc/noz126.345
515	M. B. Doig, E.Parange, N.Gorayski, P.Bedford, V.Short, M.	2022	Can We Compare the Health-Related Quality of Life of Childhood Cancer Survivors Following Photon and Proton Radiation Therapy? A Systematic Review	Excluded	Not fitting our PICO	10.3390/cancers14163937
516	M. B. Doig, E.Parange, N.Gorayski, P.Bedford, V.Short, M.	2022	HEALTH-RELATED QUALITY OF LIFE OUTCOMES FOLLOWING PHOTON AND PROTON RADIATION THERAPY FOR CHILDHOOD CANCER	Excluded	Not fitting our PICO	10.1002/pbc.29952	https://www.embase.com/search/results?subaction=viewrecord&id=L639323373&from=exporthttp://dx.doi.org/10.1002/pbc.29952
517	M. B. Doig, E.Parange, N.Short, M.	2022	Health-related quality of life in childhood cancer survivors following photon and proton radiation therapy	Excluded	Not fitting our PICO	10.1002/jmrs.586	https://www.embase.com/search/results?subaction=viewrecord&id=L638326200&from=exporthttp://dx.doi.org/10.1002/jmrs.586
518	A. A. Dominari, E.Capiccelo, A.Hatzipantelis, E.Papageorgiou, T.Foroglou, N.	2021	Remote Supratentorial Recurrent Medulloblastoma - Case Study	Excluded	Not fitting our PICO	10.1007/s00381-021-05066-2	https://www.embase.com/search/results?subaction=viewrecord&id=L634782357&from=exporthttp://dx.doi.org/10.1007/s00381-021-05066-2
519	M. K. Dominietto, A.Pica, A.Ahlhelm, F.Lomax, A.Safai, S.Weber, D. C.	2019	Deep Learning Based on Radiomics Features Dataset to Predict the Outcome of Skull-Base Chordomas Patients Treated with Pencil Beam Scanning Proton Therapy	Excluded	Not fitting our PICO	10.1016/j.ijrobp.2019.06.2168	https://www.embase.com/search/results?subaction=viewrecord&id=L2002632720&from=exporthttp://dx.doi.org/10.1016/j.ijrobp.2019.06.2168
520	M. P. Dominietto, A.Safai, S.Lomax, A. J.Weber, D. C.Capobianco, E.	2020	Role of Complex Networks for Integrating Medical Images and Radiomic Features of Intracranial Ependymoma Patients in Response to Proton Radiotherapy	Excluded	Not fitting our PICO	10.3389/fmed.2019.00333	https://www.embase.com/search/results?subaction=viewrecord&id=L630763234&from=exporthttp://dx.doi.org/10.3389/fmed.2019.00333
521	J. M. Domogauer, S.	2019	To Treat, or Not to Treat, That is the Question for a 13-Month-Old Girl with Cranial Ependymoma and an Unknown Spinal Mass	Excluded	Not fitting our PICO	10.1016/j.ijrobp.2018.09.044	https://www.embase.com/search/results?subaction=viewrecord&id=L2001502349&from=exporthttp://dx.doi.org/10.1016/j.ijrobp.2018.09.044
522	B. R. M. Donahue, S.	2022	Protons for pediatric ependymoma: Where are we now?	Excluded	Not fitting our PICO	10.1093/neuonc/noac066
523	S. S. Donaldson	2004	Ewing sarcoma: radiation dose and target volume	Excluded	Not fitting our PICO	10.1002/pbc.10472
524	P. T. Doroslovački, M. A.Liu, G. T.Shindler, K. S.Ying, G. S.Alonso-Basanta, M.	2018	Factors Associated with Occurrence of Radiation-induced Optic Neuropathy at "Safe	Excluded	Not fitting our PICO	10.1080/08820538.2017.1346133									BACKGROUND: Radiation-induced optic neuropathy (RION) is a rare, and often visually devastating, complication of radiation therapy (RT) near the anterior visual pathways. METHODS: A retrospective case series of patients who developed RION at a tertiary medical center, followed by a case-control study comparing RION cases with matched controls who received RT. RESULTS: Thirteen patients (18 eyes) …	thresholds	(<55	Gy;	<8-10	Gy	for	stereotactic	radiosurgery).	There	was	no	statistically	significant	difference	in	prevalence	of	vasculopathic	factors	between	cases	and	controls;	on	subgroup	analysis	in	three	patients	who	received	surprisingly	low	radiation
525	J. M. C. Dougherty, E.Castillo, R.Faught, A. M.Pepin, M.Park, S. S.Beltran, C. J.Guerrero, T.Grills, I.Vinogradskiy, Y.	2021	Functional avoidance-based intensity modulated proton therapy with 4DCT derived ventilation imaging for lung cancer	Excluded	Not fitting our PICO	10.1002/acm2.13323
526	J. G. G. Douglas, J. R.Ellenbogen, R. G.Ermoian, R. P.	2012	The treatment of average risk medulloblastomawith chemotherapy, reduced dose craniospinal irradiation, and tumor bed only boost: The university of washington experience 1990-2008	Excluded	Not fitting our PICO	10.1002/pbc.24295	https://www.embase.com/search/results?subaction=viewrecord&id=L70986150&from=exporthttp://dx.doi.org/10.1002/pbc.24295
527	S. J. M. Dowdell, P. E.Morales, J. E.Jackson, M.Rosenfeld, A. B.	2008	A comparison of proton therapy and IMRT treatment plans for prostate radiotherapy	Excluded	Not fitting our PICO	10.1007/bf03178602
528	A. S. Dowling, B.Mitchell, T.Olufawo, M.Agamah, M.Butler, R.McMichael, A.Dierker, D.Anandarajah, H.Dworetsky, A.Coalson, R.Jiang, C.Gu, H.Barbour, D.Schlaggar, B.Limbrick, D.Strahle, J.Rubin, J.Shimony, J.Perkins, S.	2022	EVALUATION OF BRAIN NETWORK SEGREGATION USING RESTING STATE FUNCTIONAL MRI IN PEDIATRIC BRAIN TUMOR PATIENTS TREATED WITH PROTON BEAM THERAPY	Excluded	Not fitting our PICO	10.1093/neuonc/noac079.666	https://www.embase.com/search/results?subaction=viewrecord&id=L638510443&from=exporthttp://dx.doi.org/10.1093/neuonc/noac079.666
529	C. B. Dowling, A. W.Noworolski, S. M.McDermott, M. W.Barbaro, N. M.Day, M. R.Henry, R. G.Chang, S. M.Dillon, W. P.Nelson, S. J.Vigneron, D. B.	2001	Preoperative proton MR spectroscopic imaging of brain tumors: correlation with histopathologic analysis of resection specimens	Excluded	Not fitting our PICO
530	J. A. Doyen, D.Groulier, A.Vidal, M.Lesueur, P.Calugaru, V.Bondiau, P. Y.	2021	Role of proton therapy in reirradiation and in the treatment of sarcomas	Excluded	Not fitting our PICO	10.1016/j.canrad.2021.06.024	https://www.embase.com/search/results?subaction=viewrecord&id=L2013627353&from=exporthttp://dx.doi.org/10.1016/j.canrad.2021.06.024
531	J. B. Doyen, P. Y.Bénézéry, K.Chand, MÈThariat, J.Leysalle, A.Gérard, J. P.Habrand, J. L.Hannoun-Lévi, J. M.	2015	[Current situation and perspectives of proton therapy]	Excluded	Not fitting our PICO	10.1016/j.canrad.2014.12.010
532	J. B. Doyen, P. Y.Benezery, K.Thariat, J.Vidal, M.Gérard, A.Hérault, J.Carrie, C.Hannoun-Lévi, J. M.	2016	[Indications and results for protontherapy in cancer treatments]	Excluded	Not fitting our PICO	10.1016/j.canrad.2016.06.005
533	J. F. Doyen, A. T.Floquet, V.Hérault, J.Hannoun-Lévi, J. M.	2016	Proton beams in cancer treatments: Clinical outcomes and dosimetric comparisons with photon therapy	Excluded	Not fitting our PICO	10.1016/j.ctrv.2015.12.007
534	J. J. Doyen, D.Geismar, D.Frisch, S.Schleithoff, S. S.Vermeren, X.Scheer, M.Blase, C.Tippelt, S.Timmermann, B.	2019	Outcome and Patterns of Relapse in Childhood Parameningeal Rhabdomyosarcoma Treated With Proton Beam Therapy	Excluded	Not fitting our PICO	10.1016/j.ijrobp.2019.08.005
535	J. J. Doyen, D.Geismar, D.Frisch, S.Schulze Schleithoff, S.Vermeren, X.Scheer, M.Blasé, C.Tippelt, S.Timmermann, B.	2019	In Reply to Gultekin and Yildiz	Excluded	Not fitting our PICO	10.1016/j.ijrobp.2019.09.032
536	J. S. Doyen, M. P.Almairac, F.Bourg, V.Naghavi, A. O.Duhil de Bénazé, G.Claren, A.Padovani, L.Benezery, K.Noël, G.Hannoun-Lévi, J. M.Guedea, F.Giralt, J.Vidal, M.Baudin, G.Opitz, L.Claude, L.Bondiau, P. Y.	2020	Early Toxicities After High Dose Rate Proton Therapy in Cancer Treatments	Excluded	Not fitting our PICO	10.3389/fonc.2020.613089
537	S. Doyle-Lindrud	2015	Proton beam therapy for pediatric malignancies	Excluded	Not fitting our PICO	10.1188/15.Cjon.521-523
538	G. N. Dran, E.Vandenbos, F.Noel, G.Paquis, P.Lonjon, M.	2007	Chondroblastoma of the apex portion of petrousal bone	Excluded	Not fitting our PICO	10.1007/s00381-006-0201-9
539	C. C. Dreher, S. E.	2018	Clinical Rationale and Indications for Particle Therapy	Excluded	Not fitting our PICO	10.1159/000486997	https://www.scopus.com/inward/record.uri?eid=2-s2.0-85051227718&doi=10.1159%2f000486997&partnerID=40&md5=64c48ccc13545b11e2024e71cf1f0b8a
540	N. H. Drezner, K. K.Wells, E.Vezina, G.Ho, C. Y.Packer, R. J.Hwang, E. I.	2016	Treatment of pediatric cerebral radiation necrosis: a systematic review	Excluded	Not fitting our PICO	10.1007/s11060-016-2219-5
541	G. Drum	2019	The potential role of proton beam therapy in craniospinal irradiation: A literature review	Excluded	Not fitting our PICO	10.1002/jmrs.1-324	https://www.embase.com/search/results?subaction=viewrecord&id=L626940453&from=exporthttp://dx.doi.org/10.1002/jmrs.1-324
542	A. P. Ducassou, L.Chaltiel, L.Bolle, S.Habrand, J. L.Claude, L.Carrie, C.Muracciole, X.Coche-Dequeant, B.Alapetite, C.Supiot, S.Demoor-Goldschmidt, C.Bernier-Chastagner, V.Huchet, A.Leseur, J.Le Prise, E.Kerr, C.Truc, G.Nguyen, T. D.Bertozzi, A. I.Frappaz, D.Boetto, S.Sevely, A.Tensaouti, F.Laprie, A.	2018	Pediatric Localized Intracranial Ependymomas: A Multicenter Analysis of the Société Française de lutte contre les Cancers de l'Enfant (SFCE) from 2000 to 2013	Excluded	Not fitting our PICO	10.1016/j.ijrobp.2018.05.036
543	G. F. Duhil De Benaze, B.Orbach, D.Réguerre, Y.	2017	SIOP 2016 congress: An overview of interesting topics	Excluded	Not fitting our PICO	10.1016/j.oncohp.2017.01.002	https://www.embase.com/search/results?subaction=viewrecord&id=L614494157&from=exporthttp://dx.doi.org/10.1016/j.oncohp.2017.01.002
544	E. M. Duke, J.Tarapore, R.Allen, J.Kilburn, L.	2020	Clinical and radiographic response to ONC201 in a pediatric patient with a thalamic H3K27M and BRAFV600Emutant diffuse midline high grade glioma	Excluded	Not fitting our PICO	10.1093/neuonc/noaa222	https://www.embase.com/search/results?subaction=viewrecord&id=L634130372&from=exporthttp://dx.doi.org/10.1093/neuonc/noaa222
545	R. M. Dunn, M. J.Momin, S.Garcia-Rodriguez, L.	2021	Recurrent malignant peripheral nerve sheath tumor of the parietal scalp	Excluded	Not fitting our PICO	10.1016/j.amjoto.2020.102812
546	N. B. Duquesne, O.Jean-Louis, B.Bievelez, B.Grange, J. D.	2002	[Argon laser photocoagulation of circumscribed choroidal hemangiomas]	Excluded	Not fitting our PICO
547	M. L. Durante, J. S.	2010	Charged particles in radiation oncology	Excluded	Not fitting our PICO	10.1038/nrclinonc.2009.183
548	K. L. Durno, P.Gandhi, V.Shankar, A.Dahl, C.Jorgensen, M.Gaze, M.Gains, J.Chang, Y. C.	2022	A 10 YEAR, SINGLE INSTITUTION EXPERIENCE OF RE-IRRADIATION FOR PAEDIATRIC INTRACRANIAL TUMOURS	Excluded	Not fitting our PICO	10.1093/neuonc/noac079.655	https://www.embase.com/search/results?subaction=viewrecord&id=L638510269&from=exporthttp://dx.doi.org/10.1093/neuonc/noac079.655
549	A. L. Dutz, A.Agolli, L.Troost, E. G. C.Krause, M.Baumann, M.Vermeren, X.Geismar, D.Schapira, E. F.Bussière, M.Daly, J. E.Bussière, M. R.Timmermann, B.Shih, H. A.Löck, S.	2019	Development and validation of NTCP models for acute side-effects resulting from proton beam therapy of brain tumours	Excluded	Not fitting our PICO	10.1016/j.radonc.2018.06.036
550	T. W. Dvorak, D. E.	2010	Evaluation of potential proton therapy utilization in a market-based environment	Excluded	Not fitting our PICO	10.1016/j.jacr.2010.01.024
551	M. M. Dworkin, W.Niemierko, A.Kamran, S. C.Lamba, N.Dietrich, J.Martinez-Lage, M.Oh, K. S.Batchelor, T. T.Wen, P. Y.Loeffler, J. S.Shih, H. A.	2019	Increase of pseudoprogression and other treatment related effects in low-grade glioma patients treated with proton radiation and temozolomide	Excluded	Not fitting our PICO	10.1007/s11060-018-03063-1
552	M. Dwyer	2016	Defining the role of proton therapy in the optimal management of paediatric patients in Australia and New Zealand	Excluded	Not fitting our PICO	10.1111/1754-9485.12391
553	C. Dyer	2014	Judge rules that boy with brain cancer can be treated in Prague	Excluded	Not fitting our PICO	10.1136/bmj.g5570	https://www.embase.com/search/results?subaction=viewrecord&id=L373980450&from=exporthttp://dx.doi.org/10.1136/bmj.g5570
554	C. Dyer	2014	NHS will pay for boy's proton beam therapy in Prague	Excluded	Not fitting our PICO	10.1136/bmj.g5944	https://www.embase.com/search/results?subaction=viewrecord&id=L603085461&from=exporthttp://dx.doi.org/10.1136/bmj.g5944
555	C. Dyer	2014	Boy at centre of legal wrangle is expected to be treated in Prague	Excluded	Not fitting our PICO	10.1136/bmj.g5495	https://www.embase.com/search/results?subaction=viewrecord&id=L603301629&from=exporthttp://dx.doi.org/10.1136/bmj.g5495
556	C. Dyer	2015	Parents of boy with brain cancer put him at risk when they took him from hospital, report finds	Excluded	Not fitting our PICO	10.1136/bmj.h5141	https://www.embase.com/search/results?subaction=viewrecord&id=L607568285&from=exporthttp://dx.doi.org/10.1136/bmj.h5141
557	B. E. Eaton, N.Kim, S.Weyman, E.Thornton, L.Kasper, H.Mazewski, C.MacDonald, T.Ebb, D.MacDonald, S.Tarbell, N.Yock, T.	2014	Clinical outcomes of children with standard risk medulloblastoma treated with proton and photon radiotherapy	Excluded	Not fitting our PICO	10.1002/pbc.25314	https://www.embase.com/search/results?subaction=viewrecord&id=L71655456&from=exporthttp://dx.doi.org/10.1002/pbc.25314
558	B. R. C. Eaton, V.Weaver, K.Liu, L.Ebb, D.MacDonald, S. M.Tarbell, N. J.Yock, T. I.	2015	Use of proton therapy for re-irradiation in pediatric intracranial ependymoma	Excluded	Not fitting our PICO	10.1016/j.radonc.2015.07.023
559	B. R. E. Eaton, N.Kim, S.Patterson, B.Weyman, E.Thornton, L. T.Kasper, H.Mazewski, C.MacDonald, T.Ebb, D.MacDonlad, S.Tarbell, N.Yock, T.	2014	Clinical outcomes among children with standard risk medulloblastoma in proton and photon treated cohorts	Excluded	Not fitting our PICO		https://www.embase.com/search/results?subaction=viewrecord&id=L71623482&from=export
560	B. R. E. Eaton, N.Kim, S.Patterson, B.Weyman, E. A.Thornton, L. T.Mazewski, C.MacDonald, T. J.Ebb, D.MacDonald, S. M.Tarbell, N. J.Yock, T. I.	2016	Endocrine outcomes with proton and photon radiotherapy for standard risk medulloblastoma	Excluded	Not fitting our PICO	10.1093/neuonc/nov302
561	B. R. E. Eaton, N.Kim, S.Weyman, E. A.Thornton, L. T.Mazewski, C.MacDonald, T.Ebb, D.MacDonald, S. M.Tarbell, N. J.Yock, T. I.	2016	Clinical Outcomes Among Children With Standard-Risk Medulloblastoma Treated With Proton and Photon Radiation Therapy: A Comparison of Disease Control and Overall Survival	Excluded	Not fitting our PICO	10.1016/j.ijrobp.2015.09.014
562	B. R. F. Eaton, G. W.Ingerski, L. M.Pulsifer, M. B.Goyal, S.Zhang, C.Weyman, E. A.Esiashvili, N.Klosky, J. L.MacDonald, T. J.Ebb, D. H.MacDonald, S. M.Tarbell, N. J.Yock, T. I.	2021	Intellectual functioning among case-matched cohorts of children treated with proton or photon radiation for standard-risk medulloblastoma	Excluded	Not fitting our PICO	10.1002/cncr.33774
563	B. R. G. Eaton, S.Gaudet, D.Morgan, M. L.MacDonald, S.Tarbell, N. J.Yock, T. I.	2016	Radiation dosimetry and health-related quality of life in pediatric brain tumor survivors treated with proton therapy at £3 years of age	Excluded	Not fitting our PICO	10.1016/j.ijrobp.2016.06.294	https://www.embase.com/search/results?subaction=viewrecord&id=L618885759&from=exporthttp://dx.doi.org/10.1016/j.ijrobp.2016.06.294
564	B. R. G. Eaton, S.Tarbell, N. J.Lawell, M. P.Gallotto, S. L.Weyman, E. A.Kuhlthau, K. A.Ebb, D. H.MacDonald, S. M.Yock, T. I.	2020	Long-term health-related quality of life in pediatric brain tumor survivors receiving proton radiotherapy at <4 years of age	Excluded	Not fitting our PICO	10.1093/neuonc/noaa042
565	B. R. K. Eaton, K.Goldberg, S.Srichankij, S.Grieco, J.Pulsifer, M.MacDonald, S.Tarbell, N. J.Yock, T. I.	2015	Prospective assessment of health related quality of life and school functioning among children who received proton radiation therapy for a brain tumor at ≤ 3 years old	Excluded	Not fitting our PICO		https://www.embase.com/search/results?subaction=viewrecord&id=L72108980&from=export
566	B. R. M. Eaton, M. W.Kim, S.Marcus Jr, R. B.Sutter, A. L.Chen, Z.Esiashvili, N.	2013	Radiation therapy target volume reduction in pediatric rhabdomyosarcoma: Implications for patterns of disease recurrence and overall survival	Excluded	Not fitting our PICO	10.1002/cncr.27934	https://www.embase.com/search/results?subaction=viewrecord&id=L52375187&from=exporthttp://dx.doi.org/10.1002/cncr.27934								to	reduce	high-dose	treatment	volumes	according	to	tumor	response	to	induction	chemotherapy	in	patients	with	pediatric	rhabdomyosarcoma	(RMS)	may	reduce	treatment	morbidity,	yet	the	impact	on	tumor	control	is	unknown.	METHODS:	Fifty-five	children,	including	18
567	B. R. Y. Eaton, T.	2014	The use of proton therapy in the treatment of benign or low-grade pediatric brain tumors	Excluded	Not fitting our PICO	10.1097/ppo.0000000000000079
568	B. R. Y. Eaton, T. I.	2020	Radiation for pediatric low-grade gliomas: Who wil benefit and how late is soon enough?	Excluded	Not fitting our PICO	10.1093/neuonc/noaa144	https://www.scopus.com/inward/record.uri?eid=2-s2.0-85089709696&doi=10.1093%2fneuonc%2fnoaa144&partnerID=40&md5=a138c34cb6448afad57b4b54bfd93e4b
569	B. Y. Eaton, T.Goldberg, S.MacDonald, S.Tarbell, N.	2016	Long-term health related quality of life (HRQOL) and school functioning among children treated with proton therapy for intracranial ependymoma at age ≤ 3 years	Excluded	Not fitting our PICO	10.1002/pbc.26233	https://www.embase.com/search/results?subaction=viewrecord&id=L612593194&from=exporthttp://dx.doi.org/10.1002/pbc.26233
570	E. H. Eccles, Y.Liu, H.Holmes, J.Coven, S.	2020	Assessing fatigue experienced by pediatric patients with intracranial neoplasms	Excluded	Not fitting our PICO	10.1093/neuonc/noaa222	https://www.embase.com/search/results?subaction=viewrecord&id=L634130051&from=exporthttp://dx.doi.org/10.1093/neuonc/noaa222
571	A. K. Edvardsson, M.Alkner, S.Enmark, M.Nilsson, J.Kristensen, I.Kjellén, E.Engelholm, S.Ceberg, S.	2019	Comparative treatment planning study for mediastinal Hodgkin's lymphoma: impact on normal tissue dose using deep inspiration breath hold proton and photon therapy	Excluded	Not fitting our PICO	10.1080/0284186x.2018.1512153
572	D. B. I. t. V. Eekers, L.Roelofs, E.Postma, A.Alapetite, C.Burnet, N. G.Calugaru, V.Compter, I.Coremans, I. E. M.Høyer, M.Lambrecht, M.Nyström, P. W.Méndez Romero, A.Paulsen, F.Perpar, A.de Ruysscher, D.Renard, L.Timmermann, B.Vitek, P.Weber, D. C.van der Weide, H. L.Whitfield, G. A.Wiggenraad, R.Troost, E. G. C.	2018	The EPTN consensus-based atlas for CT- and MR-based contouring in neuro-oncology	Excluded	Not fitting our PICO	10.1016/j.radonc.2017.12.013
573	D. B. P. D. P. Eekers, D.Roelofs, E.Postma, A.Dijkstra, J.Ajithkumar, T.Alapetite, C.Blomstrand, M.Burnet, N. G.Calugaru, V.Compter, I.Coremans, I. E. M.Harrabi, S.Iannalfi, A.Klaver, Y. L. B.Lambrecht, M.Romero, A. M.Paulsen, F.Timmermann, B.Vitek, P.van der Weide, H. L.Whitfield, G. A.Nyström, P. W.Zindler, J.de Ruysscher, D.Langendijk, J.Weber, D. C.Troost, E. G. C.	2021	Update of the EPTN atlas for CT- and MR-based contouring in Neuro-Oncology	Excluded	Not fitting our PICO	10.1016/j.radonc.2021.05.013
574	D. B. P. R. Eekers, E.Cubillos-Mesías, M.Niël, C.Smeenk, R. J.Hoeben, A.Minken, A. W. H.Granzier, M.Janssens, G. O.Kaanders, JhamLambin, P.Troost, E. G. C.	2019	Intensity-modulated proton therapy decreases dose to organs at risk in low-grade glioma patients: results of a multicentric in silico ROCOCO trial	Excluded	Not fitting our PICO	10.1080/0284186x.2018.1529424
575	K. C. Eftekhari, C. B.Goldstein, S. M.Katowitz, W. R.Katowitz, J. A.	2015	Alveolar rhabdomyosarcoma masquerading as embryonal subtype: the value of modern molecular diagnostic testing	Excluded	Not fitting our PICO	10.1097/iop.0000000000000064
576	K. M. G. Egan, E. S.Seddon, J. M.Walsh, S. M.	1992	Smoking and the risk of early metastases from uveal melanoma	Excluded	Not fitting our PICO	10.1016/s0161-6420(92)31936-0
577	K. M. Q. Egan, J. L.Gragoudas, E. S.	1999	Childbearing history associated with improved survival in choroidal melanoma	Excluded	Not fitting our PICO	10.1001/archopht.117.7.939
578	K. M. W. Egan, S. M.Seddon, J. M.Gragoudas, E. S.	1993	An evaluation of the influence of reproductive factors on the risk of metastases from uveal melanoma	Excluded	Not fitting our PICO	10.1016/s0161-6420(93)31512-5
579	D. H. Egas-Bejar, W. W.	2014	Rhabdomyosarcoma in adolescent and young adult patients: Current perspectives	Excluded	Not fitting our PICO	10.2147/AHMT.S44582	https://www.embase.com/search/results?subaction=viewrecord&id=L373377610&from=exporthttp://dx.doi.org/10.2147/AHMT.S44582
580	E. Z. Egger, L.Schalenbourg, A.Beati, D.Böhringer, T.Chamot, L.Goitein, G.	2003	Eye retention after proton beam radiotherapy for uveal melanoma	Excluded	Not fitting our PICO	10.1016/s0360-3016(02)04200-1
581	A. K. Egiz, S.Asl, S. F.	2022	The Impact of Surgical Resection and Adjuvant Therapy on Survival in Pediatric Patients with Atypical Teratoid/Rhabdoid Tumor: Systematic Review and Pooled Survival Analysis	Excluded	Not fitting our PICO	10.1016/j.wneu.2022.04.073	https://www.scopus.com/inward/record.uri?eid=2-s2.0-85131349540&doi=10.1016%2fj.wneu.2022.04.073&partnerID=40&md5=35cf6425052aac9c6b64d5d3993304d4
582	T. B. Eichkorn, J.Bahn, E.Lischalk, J. W.Meixner, E.Sandrini, E.Regnery, S.Held, T.Hörner-Rieber, J.Alber, M.Herfarth, K.Debus, J.König, L.Harrabi, S.	2022	Radiation-induced contrast enhancement following proton radiotherapy for low-grade glioma depends on tumor characteristics and is rarer in children than adults	Excluded	Not fitting our PICO	10.1016/j.radonc.2022.05.005
583	T. L. Eichkorn, J. W.Sandrini, E.Meixner, E.Regnery, S.Held, T.Bauer, J.Bahn, E.Harrabi, S.Hörner-Rieber, J.Herfarth, K.Debus, J.König, L.	2022	Iatrogenic influence on prognosis of radiation-induced contrast enhancements in patients with glioma WHO 1–3 following photon and proton radiotherapy	Excluded	Not fitting our PICO	10.1016/j.radonc.2022.08.025	https://www.scopus.com/inward/record.uri?eid=2-s2.0-85137832992&doi=10.1016%2fj.radonc.2022.08.025&partnerID=40&md5=eaa7eca63d4023f7b1606f740077ee85
584	T. R. Eichkorn, S.Held, T.Kronsteiner, D.Hörner-Rieber, J.El Shafie, R. A.Herfarth, K.Debus, J.König, L.	2021	Effectiveness and Toxicity of Fractionated Proton Beam Radiotherapy for Cranial Nerve Schwannoma Unsuitable for Stereotactic Radiosurgery	Excluded	Not fitting our PICO	10.3389/fonc.2021.772831	https://www.scopus.com/inward/record.uri?eid=2-s2.0-85120473652&doi=10.3389%2ffonc.2021.772831&partnerID=40&md5=a9b473e7a800c57629b7e102629e15e1
585	R. A. C. El Shafie, M.Kessel, K. A.Habermehl, D.Weber, D.Rieken, S.Bougatf, N.Jäkel, O.Debus, J.Combs, S. E.	2018	Evaluation of particle radiotherapy for the re-irradiation of recurrent intracranial meningioma	Excluded	Not fitting our PICO	10.1186/s13014-018-1026-x									by	the	German	Research	Council	(DFG,	KFO	214).	METHODS:	Forty-two	patients	treated	with	particle	RT	(protons	(n = 8)	or	carbon	ions	(n = 34))	for	recurrent	intracranial	meningioma	were	included	in	this	analysis.	Location	of	the	primary	lesion
586	A. S. Y. Eleswarapu, B.Bielski, R. J.	2016	Evaluating the cavus foot	Excluded	Not fitting our PICO	10.3928/00904481-20160426-01	https://www.embase.com/search/results?subaction=viewrecord&id=L610855874&from=exporthttp://dx.doi.org/10.3928/00904481-20160426-01
587	J. G. C. Eley, A. S.Quini, C.Vichaya, E. G.Zhang, C.Davis, J.Sahoo, N.Waddell, J.Leiser, D.Dilmanian, F. A.Krishnan, S.	2020	Pilot study of neurologic toxicity in mice after proton minibeam therapy	Excluded	Not fitting our PICO	10.1038/s41598-020-68015-0
588	S. M. K. Elnahal, J.Helsper, R. S.Zietman, A. L.Johnstone, P. A. S.	2013	Proton beam therapy and accountable care: The challenges ahead	Excluded	Not fitting our PICO	10.1016/j.ijrobp.2012.10.038	https://www.embase.com/search/results?subaction=viewrecord&id=L52360183&from=exporthttp://dx.doi.org/10.1016/j.ijrobp.2012.10.038
589	Y. F. Endo, T.Irie, M.Sasaki, H.Kudo, H.Ando, R.Okubo, R.Katayama, S.Hashimoto, M.Sato, K.Tachibana, M.Aoki, H.Araya, M.Hirabayashi, K.Saito, S.Masaki, H.Nakazawa, Y.Sasahara, Y.Wada, M.	2022	Intraoperative Placement of an Absorbable Spacer Prior to Radiation Therapy for a Malignant Peripheral Nerve Sheath Tumor	Excluded	Not fitting our PICO	10.1159/000524824
590	J. S. Engellau, A. M.Bergström, P.Martinsson, U.Taheri Kadkhoda, Z.Embring, A.Jansson Frykholm, G.Agrup, M.Blomstrand, M.Kristensen, I.Fröjd, C.	2021	Experiences and Lessons Learnt from Twenty Years of Implementation of National Telemedicine-Based Shared Competence for Pediatric Radiotherapy	Excluded	Not fitting our PICO	10.1002/pbc.29349	https://www.embase.com/search/results?subaction=viewrecord&id=L636405845&from=exporthttp://dx.doi.org/10.1002/pbc.29349
591	M. S. Engelsman, M.Dong, L.	2013	Physics controversies in proton therapy	Excluded	Not fitting our PICO	10.1016/j.semradonc.2012.11.003									to	the	arsenal	of	the	radiation	oncologist	and	medical	physicist.	In	reality,	the	technology	is	still	evolving,	so	planning	and	delivery	of	proton	therapy	in	patients	face	many	practical	challenges.	This	review	article	discusses	the
592	L. B. Engertsberger, M.Mynarek, M.Tonn, S.Stickan-Verfürth, M.Funk, A.Pajtler, K. W.Timmermann, B.Kortmann, R. D.Pietsch, T.Bison, B.Warmuth-Metz, M.Rutkowski, S.Schüller, U.	2022	IMPACT OF MOLECULAR CLASSIFICATION ON PROGNOSIS IN CHILDREN AND ADOLESCENTS WITH SPINAL EPENDYMOMA: RESULTS FROM THE HIT-MED DATABASE	Excluded	Not fitting our PICO	10.1093/neuonc/noac079.156	https://www.embase.com/search/results?subaction=viewrecord&id=L638510117&from=exporthttp://dx.doi.org/10.1093/neuonc/noac079.156
593	G. S. Engeseth, C.Muren, L.	2016	Risk estimation of cardiac toxicity following craniospinal irradiation of pediatric patients	Excluded	Not fitting our PICO		https://www.embase.com/search/results?subaction=viewrecord&id=L612453931&from=export
594	M. G. English, R. G.Peet, A.Lowis, S.Walker, D.	2016	Proton beam therapy for medulloblastoma	Excluded	Not fitting our PICO	10.1016/S1470-2045(16)00102-9	https://www.embase.com/search/results?subaction=viewrecord&id=L610187495&from=exporthttp://dx.doi.org/10.1016/S1470-2045(16)00102-9
595	R. P. B. Ermoian, J. C.Walterhouse, D. O.Meza, J. L.Anderson, J.Hawkins, D. S.Hayes-Jordan, A. A.Yock, T. I.Donaldson, S. S.Wolden, S. L.	2016	Is 45 Gy a sufficient radiation therapy dose for unresected orbital embryonal rhabdomyosarcoma? A report from the soft tissue sarcoma committee of the children's oncology group	Excluded	Not fitting our PICO	10.1016/j.ijrobp.2016.06.2001	https://www.embase.com/search/results?subaction=viewrecord&id=L618887086&from=exporthttp://dx.doi.org/10.1016/j.ijrobp.2016.06.2001
596	N. C. M. Estabrook, M. W.Hoene, T. A.Bartlett, G. K.Johnstone, P. A. S.McMullen, K. P.Buchsbaum, J. C.	2015	Proton Radiotherapy for Midline Central Nervous System Lesions: A Class Solution	Excluded	Not fitting our PICO	10.1159/000377727	https://www.scopus.com/inward/record.uri?eid=2-s2.0-84937514655&doi=10.1159%2f000377727&partnerID=40&md5=b24521be4e9f3006c683622ad7726840
597	M. C. Eveslage, G.Warmuth-Metz, M.Kortmann, R. D.Pohl, F.Timmermann, B.Schuhmann, M. U.Flitsch, J.Faldum, A.Müller, H. L.	2019	The Postopera tive Quality of Life in Children and Adolescents with Craniopharyngioma	Excluded	Not fitting our PICO	10.3238/arztebl.2019.0321									In	exploratory	analyses,	linear	mixed	models	were	used	to	study	the	effect	of	further	factors	on	quality	of	life.	RESULTS:	An	interim	intention-to-treat	analysis	of	the	randomized	trial	revealed	only	minor	differences	between	the	treatment
598	R. B. Exley, J. M.Brennan, B.Rothera, M. P.	2012	Rhabdomyosarcoma of the trachea: first reported case treated with proton beam therapy	Excluded	Not fitting our PICO	10.1017/s002221511200151x
599	A. Facoetti	2020	[The risk of second radiation-induced cancer from hadrontherapy compared to traditional radiotherapy]	Excluded	Not fitting our PICO
600	M. A. H. Fagundes, E. B.Liebsch, N. J.Daly, W.Efird, J.Munzenrider, J. E.	1995	Radiation therapy for chordomas of the base of skull and cervical spine: patterns of failure and outcome after relapse	Excluded	Not fitting our PICO	10.1016/0360-3016(95)02014-3
601	F. G. Falkenstein, M.Kandels, D.Ng, H. K.Schmidt, R.Warmuth-Metz, M.Bison, B.Krauss, J.Kortmann, R. D.Timmermann, B.Thomale, U. W.Albert, M. H.Pekrun, A.Maaß, E.Gnekow, A. K.Pietsch, T.	2020	Prognostic impact of distinct genetic entities in pediatric diffuse glioma WHO-grade II—Report from the German/Swiss SIOP-LGG 2004 cohort	Excluded	Not fitting our PICO	10.1002/ijc.32995	https://www.embase.com/search/results?subaction=viewrecord&id=L2004810703&from=exporthttp://dx.doi.org/10.1002/ijc.32995
602	S. H. D. Fang, D. J.Jin, M.Zhang, S. Z.Zang, G. Y.	2006	Imaging diagnosis of dysembryoplastic neuroepithelial tumors	Excluded	Not fitting our PICO		https://www.embase.com/search/results?subaction=viewrecord&id=L44082303&from=export
603	P. B. Farace, N.Righetto, R.Fellin, F.Fracchiolla, F.Lorentini, S.Widesott, L.Algranati, C.Rombi, B.Vennarini, S.Amichetti, M.Schwarz, M.	2017	Supine craniospinal irradiation in pediatric patients by proton pencil beam scanning	Excluded	Not fitting our PICO	10.1016/j.radonc.2017.02.008
604	B. A. Farnia, P.Brown, P.Khatua, S.Levine, N.Mahajan, A.Ghia, A.	2014	Clinical outcomes and patterns of failure in pineoblastoma: A 30-year single institution experience	Excluded	Not fitting our PICO		https://www.embase.com/search/results?subaction=viewrecord&id=L71623602&from=export
605	B. G. Farnia, R.Palmer, M.Allen, P.Yang, J.Mahajan, A.McGovern, S.	2014	Dosimetric and toxicity analyses of reirradiation for recurrent pediatric brain tumors	Excluded	Not fitting our PICO		https://www.embase.com/search/results?subaction=viewrecord&id=L71625042&from=export
606	B. P. Farnia, N.Georges, R. H.McAleer, M. F.Palmer, M.Yang, J.Allen, P. K.Martel, M. K.Mahajan, A.McGovern, S. L.	2016	Reirradiation of Recurrent Pediatric Brain Tumors after Initial Proton Therapy	Excluded	Not fitting our PICO	10.14338/ijpt-15-00036.1
607	A. A. Farooque, N.Amarasena, S.Högler, W.English, M. W.Kirk, J. M. W.	2013	An association of craniopharyngioma in Turner syndrome	Excluded	Not fitting our PICO	10.1002/pbc.24411	https://www.embase.com/search/results?subaction=viewrecord&id=L368767484&from=exporthttp://dx.doi.org/10.1002/pbc.24411
608	J. B. G. Farr, J. M.Lukose, R. C.Hua, C. H.Conklin, H. M.Merchant, T. E.	2015	A new microbeam scanned proton therapy option and example CNS germ cell tumor treatment planning exercise with improved cognitive sparing	Excluded	Not fitting our PICO		https://www.embase.com/search/results?subaction=viewrecord&id=L72109243&from=export
609	J. B. L. Farr, Z.Indelicato, D. J.Lukose, R.Gajjar, A.Merchant, T. E.	2013	In vivo proton beam centroid and range uncertainties determined empirically from positron emission tomography due to single uniform field patient treatment activation	Excluded	Not fitting our PICO	10.1016/j.ijrobp.2013.06.476	https://www.embase.com/search/results?subaction=viewrecord&id=L71185929&from=exporthttp://dx.doi.org/10.1016/j.ijrobp.2013.06.476
610	J. B. L. Farr, R.Hua, C. H.Conklin, H. M.Merchant, T. E.	2015	Projected proton therapy cognitive sparing benefit for CNS germ cell tumor patients adapting a predictive model from intensity modulated X-ray therapy	Excluded	Not fitting our PICO	10.1016/j.pediatrneurol.2015.08.013	https://www.embase.com/search/results?subaction=viewrecord&id=L613227257&from=exporthttp://dx.doi.org/10.1016/j.pediatrneurol.2015.08.013
611	J. B. S. Farr, N. D.Hua, C. H.Pirlepesov, F.Shin, J.Moskvin, V.Indelicato, D. J.Li, Z.Gajjar, A.Merchant, T. E.	2016	Dose and dose-weighted linear energy transfer brainstem volumetric thresholds associated with MR signal changes in pediatric patients with ependymoma treated with proton therapy	Excluded	Not fitting our PICO	10.1016/j.ijrobp.2016.06.570	https://www.embase.com/search/results?subaction=viewrecord&id=L618886237&from=exporthttp://dx.doi.org/10.1016/j.ijrobp.2016.06.570
612	A. B. Faught, J.Merchant, T.Lucas, J.	2019	Examining the impact of beam intersection angles on cns toxicities in pediatric proton therapy patients	Excluded	Not fitting our PICO	10.1002/mp.13589	https://www.embase.com/search/results?subaction=viewrecord&id=L628828281&from=exporthttp://dx.doi.org/10.1002/mp.13589
613	A. M. W. Faught, L. J.Marker, M.Rose, M.Armstromg, G. T.Becksfort, J.Krasin, M.Acharya, S.Tinkle, C. L.Merchant, T. E.Lucas, J. T.	2021	CNS Radiation Necrosis in Pediatric Patients Treated With Pencil-Beam Scanning Proton Therapy: Interim Results From a Phase IV Surveillance Trial	Excluded	Not fitting our PICO	10.1016/j.ijrobp.2021.07.202	https://www.embase.com/search/results?subaction=viewrecord&id=L2014606942&from=exporthttp://dx.doi.org/10.1016/j.ijrobp.2021.07.202
614	A. M. W. Faught, L. J.Gargone, M.Pirlepesov, F.Moskvin, V. P.Hua, C. H.	2022	Treatment-planning approaches to intensity modulated proton therapy and the impact on dose-weighted linear energy transfer	Excluded	Not fitting our PICO	10.1002/acm2.13782
615	A. W. Faught, L.Gargone, M.Pirlepesov, F.Moskvin, V.Hua, C.	2021	Should we be considering biological robustness in proton therapy?	Excluded	Not fitting our PICO	10.1002/mp.15041	https://www.embase.com/search/results?subaction=viewrecord&id=L635753036&from=exporthttp://dx.doi.org/10.1002/mp.15041
616	C. E. Faulkner, H. P.Shaw, A.Penman, C.Palmer, A.Wragg, C.Greenslade, M.Haynes, H. R.Williams, H.Lowis, S.White, P.Williams, M.Capper, D.Kurian, K. M.	2015	BRAF Fusion Analysis in Pilocytic Astrocytomas: KIAA1549-BRAF 15-9 Fusions Are More Frequent in the Midline Than Within the Cerebellum	Excluded	Not fitting our PICO	10.1097/NEN.0000000000000226	https://www.embase.com/search/results?subaction=viewrecord&id=L605838145&from=exporthttp://dx.doi.org/10.1097/NEN.0000000000000226
617	M. C. B. Febres, C. S.Zhou, H.Perry, A.Kestle, J.Whipple, N.	2020	Intracranial growing teratoma syndrome in children	Excluded	Not fitting our PICO	10.1093/neuonc/noaa222	https://www.embase.com/search/results?subaction=viewrecord&id=L634130471&from=exporthttp://dx.doi.org/10.1093/neuonc/noaa222
618	M. C. S. Febres, N.Fair, D.Putnam, A.Linscott, L.Bruggers, C.	2020	Adjuvant larotrectinib therapy in two children with poor prognosis ntrk fusion-positive cancers	Excluded	Not fitting our PICO	10.1002/pbc.28321	https://www.embase.com/search/results?subaction=viewrecord&id=L634270342&from=exporthttp://dx.doi.org/10.1002/pbc.28321
619	F. P. Felicetti, N.Brignardello, E.Arvat, E.	2018	Craniopharyngioma and Posttreatment Pituitary Dysfunction in Brain Tumors	Excluded	Not fitting our PICO	10.1007/978-3-319-44444-4_5	https://www.embase.com/search/results?subaction=viewrecord&id=L630933682&from=exporthttp://dx.doi.org/10.1007/978-3-319-44444-4_5
620	F. F. Fellin, F.Rombi, B.Lipparini, M.Vennarini, S.Farace, P.	2019	An advanced junction concept in pediatric craniospinal irradiation by proton pencil beam scanning	Excluded	Not fitting our PICO	10.1016/j.ejmp.2019.04.002	https://www.scopus.com/inward/record.uri?eid=2-s2.0-85063972590&doi=10.1016%2fj.ejmp.2019.04.002&partnerID=40&md5=b9684c8aa41704fa43576a01c69bad12
621	C. H. B. Feng, S. E.MacEwan, I.	2021	Utility of Multi-institutional Pediatric Chart Rounds in the Age of Telemedicine	Excluded	Not fitting our PICO	10.1016/j.ijrobp.2021.03.036	https://www.scopus.com/inward/record.uri?eid=2-s2.0-85106246025&doi=10.1016%2fj.ijrobp.2021.03.036&partnerID=40&md5=ea20469de3a9fc2a5f2ae3f012697a97
622	R. R. A. V. Fernandes, C. M. M.Guerra, R. L.Cancela, M. C.Almeida, L. M.Pereira, AjdcViégas, C. M. P.Ferman, S. E.Corrêa, F.	2019	Cost-Effectiveness of Proton Versus Photon Therapy in Pediatric Medulloblastoma Treatment: A Patient Volume-Based Analysis	Excluded	Not fitting our PICO	10.1016/j.vhri.2019.03.006
623	M. A. S. Fernandez-Garcia, G. M.Kinali, M.Clarke, A.Fallon, P.Knirsch, U.Wraige, E.Jungbluth, H.	2021	Genetic neuropathies presenting with CIDP-like features in childhood	Excluded	Not fitting our PICO	10.1016/j.nmd.2020.11.013	https://www.embase.com/search/results?subaction=viewrecord&id=L2010522564&from=exporthttp://dx.doi.org/10.1016/j.nmd.2020.11.013
624	L. B. Feuvret, S.Calugaru, V.Bolle, S.Mammar, H.De Marzi, L.Bresson, D.Habrand, J. L.Mazeron, J. J.Dendale, R.Noël, G.	2016	Efficacy and Safety of Adjuvant Proton Therapy Combined With Surgery for Chondrosarcoma of the Skull Base: A Retrospective, Population-Based Study	Excluded	Not fitting our PICO	10.1016/j.ijrobp.2015.12.016
625	L. C. Feuvret, V.Ferrand, R.	2015	[Current use and prospects for hadron therapy in 2015]	Excluded	Not fitting our PICO	10.1016/j.canrad.2015.07.151									cost.	The	long	term	effects	assessment	on	large	patient	cohorts	will	allow	or	not	to	correlate	adverse	effects	and	dosimetric	data,	always	evoked.
626	L. N. Feuvret, G.Calugaru, V.Terrier, P.Habrand, J. L.	2005	Chondromyxoid fibroma of the skull base: differential diagnosis and radiotherapy: two case reports and a review of the literature	Excluded	Not fitting our PICO	10.1080/00365590500237846
627	L. N. Feuvret, G.Weber, D. C.Pommier, P.Ferrand, R.De Marzi, L.Dhermain, F.Alapetite, C.Mammar, H.Boisserie, G.Habrand, J. L.Mazeron, J. J.	2007	A treatment planning comparison of combined photon-proton beams versus proton beams-only for the treatment of skull base tumors	Excluded	Not fitting our PICO	10.1016/j.ijrobp.2007.07.2326
628	B. L. G. Findlay, P. C.Granberg, C. F.	2020	Use of Hyperthermic Intraperitoneal Chemotherapy (HIPEC) in Pediatric Sarcoma for Maximal Oncologic Control	Excluded	Not fitting our PICO	10.1016/j.urology.2020.04.032
629	S. J. Firat, S.	2009	Proton therapy in the management of pediatric malignant tumors	Excluded	Not fitting our PICO		https://www.scopus.com/inward/record.uri?eid=2-s2.0-67149144341&partnerID=40&md5=de32981164c0e3f697e1d1bc9d48b49a								conventional	photon	therapy,	thus	offering	significant	improvement	in	dose	distrubution	while	minimizing	radiation	exposure	to	surrounding	structures.	The	biggest	potential	gain	in	improvement	of	therapeutic	radio	would	be	possible	in	treatment	of	pediatric	tumors	since
630	M. Fitzek	2007	Letter by M. Fitzek on Höcht S, Bechrakis NE, Nausner M, et al. Proton therapy of uveal melanomas in Berlin: 5 years of experience at the Hahn-Meitner Institut: in: Strahlenther Onkol 2004;180:419-24 (No. 7) (DOI 10.1007/s00066-004-1222-5)	Excluded	Not fitting our PICO	Letter by M. Fitzek on Höcht S, Bechrakis NE, Nausner M, et al. Proton therapy of uveal melanomas in Berlin: 5 years of experience at the Hahn-Meitner Institut: in: Strahlenther Onkol 2004;180:419-24 (No. 7) (DOI 10.1007/s00066-004-1222-5)
631	M. M. L. Fitzek, R. M.Adams, J.Munzenrider, J. E.	2006	Combined proton and photon irradiation for craniopharyngioma: long-term results of the early cohort of patients treated at Harvard Cyclotron Laboratory and Massachusetts General Hospital	Excluded	Not fitting our PICO	10.1016/j.ijrobp.2005.09.034
632	M. M. T. Fitzek, A. F.Rabinov, J. D.Lev, M. H.Pardo, F. S.Munzenrider, J. E.Okunieff, P.Bussière, M.Braun, I.Hochberg, F. H.Hedley-Whyte, E. T.Liebsch, N. J.Harsh, G. R. th	1999	Accelerated fractionated proton/photon irradiation to 90 cobalt gray equivalent for glioblastoma multiforme: results of a phase II prospective trial	Excluded	Not fitting our PICO	10.3171/jns.1999.91.2.0251
633	L. F. I. Fjæra, D. J.Ytre-Hauge, K. S.Li, Z.Muren, L. P.Lassen-Ramshad, Y.Flampouri, S.Dahl, O.Stokkevåg, C. H.	2018	Biological dose to brainstem substructures in scanning proton therapy of paediatric brain tumours	Excluded	Not fitting our PICO		https://www.embase.com/search/results?subaction=viewrecord&id=L623342069&from=export
634	L. F. I. Fjæra, D. J.Ytre-Hauge, K. S.Muren, L. P.Lassen-Ramshad, Y.Toussaint, L.Dahl, O.Stokkevåg, C. H.	2021	Spatial Agreement of Brainstem Dose Distributions Depending on Biological Model in Proton Therapy for Pediatric Brain Tumors	Excluded	Not fitting our PICO	10.1016/j.adro.2020.08.008
635	L. F. I. Fjæra, D. J.Handeland, A. H.Ytre-Hauge, K. S.Lassen-Ramshad, Y.Muren, L. P.Stokkevåg, C. H.	2022	A case-control study of linear energy transfer and relative biological effectiveness related to symptomatic brainstem toxicity following pediatric proton therapy	Excluded	Not fitting our PICO	10.1016/j.radonc.2022.07.022
636	L. F. L. Fjæra, Z.Ytre-Hauge, K. S.Muren, L. P.Indelicato, D. J.Lassen-Ramshad, Y.Engeseth, G. M.Brydøy, M.Mairani, A.Flampouri, S.Dahl, O.Stokkevåg, C. H.	2017	Linear energy transfer distributions in the brainstem depending on tumour location in intensity-modulated proton therapy of paediatric cancer	Excluded	Not fitting our PICO	10.1080/0284186x.2017.1314007
637	L. F. L. Fjaera, Z.Ytre-Hauge, K. S.Muren, L. P.Indelicato, D.Lassen-Ramshad, Y.Engeseth, G. M.Brydøy, M.Flampouri, S.Dahl, O.Stokkevåg, C. H.	2017	Brainstem linear energy transfer in intensitymodulated proton therapy of paediatric brain tumours	Excluded	Not fitting our PICO		https://www.embase.com/search/results?subaction=viewrecord&id=L618191951&from=export
638	D. B. B. Flint, S. J.McFadden, C. H.Konishi, T.Ohsawa, D.Turner, B.Lin, S. H.Grosshans, D. R.Chiu, H. S.Sumazin, P.Shaitelman, S. F.Sawakuchi, G. O.	2021	Cell lines of the same anatomic site and histologic type show large variability in intrinsic radiosensitivity and relative biological effectiveness to protons and carbon ions	Excluded	Not fitting our PICO	10.1002/mp.14878
639	J. M. C. Floberg, I.King, A.DeWees, T. A.Samson, P.Robinson, C. G.Huang, J.Perkins, S. M.	2016	Trends of utilization and disparities in proton therapy for pediatric brain tumors in the United States	Excluded	Not fitting our PICO	10.1016/j.ijrobp.2016.06.1961	https://www.embase.com/search/results?subaction=viewrecord&id=L618886053&from=exporthttp://dx.doi.org/10.1016/j.ijrobp.2016.06.1961
640	V. C. S. Flores, S.Tuite, G.Ramakrishna, N.	2020	Optimization of proton radiation therapy for giant craniopharyngiomas	Excluded	Not fitting our PICO	10.1093/neuonc/noaa222	https://www.embase.com/search/results?subaction=viewrecord&id=L634130168&from=exporthttp://dx.doi.org/10.1093/neuonc/noaa222
641	M. C. G. Florkow, F.Zijlstra, F.Seravalli, E.Janssens, G. O.Maduro, J. H.Knopf, A. C.Castelein, R. M.van Stralen, M.Raaymakers, B. W.Seevinck, P. R.	2020	Deep learning-enabled MRI-only photon and proton therapy treatment planning for paediatric abdominal tumours	Excluded	Not fitting our PICO	10.1016/j.radonc.2020.09.056
642	A. Y. Fogliata, S.Nicolini, G.Clivio, A.Vanetti, E.Wyttenbach, R.Bauman, G.Cozzi, L.	2009	On the performances of Intensity Modulated Protons, RapidArc and Helical Tomotherapy for selected paediatric cases	Excluded	Not fitting our PICO	10.1186/1748-717x-4-2
643	E. I. E.-O. Fomchenko, E. Z.Kundishora, A. J.Hong, C. S.Daniel, A. A.Allocco, A.Duy, P. Q.Darbinyan, A.Marks, A. M.DiLuna, M. L.Kahle, K. T.Huttner, A.	2020	Genomic alterations underlying spinal metastases in pediatric H3K27M-mutant pineal parenchymal tumor of intermediate differentiation: Case report	Excluded	Not fitting our PICO	10.3171/2019.8.PEDS18664	https://www.embase.com/search/results?subaction=viewrecord&id=L2004817124&from=exporthttp://dx.doi.org/10.3171/2019.8.PEDS18664
644	R. L. S. Foote, S. L.Petersen, I. A.Pulido, J. S.Clarke, M. J.Schild, S. E.Garces, Y. I.Olivier, K. R.Miller, R. C.Haddock, M. G.Yan, E.Laack, N. N.Arndt, C. A. S.Buskirk, S. J.Miller, V. L.Brent, C. R.Kruse, J. J.Ezzell, G. A.Herman, M. G.Gunderson, L. L.Erlichman, C.Diasio, R. B.	2012	The clinical case for proton beam therapy	Excluded	Not fitting our PICO	10.1186/1748-717X-7-174	https://www.embase.com/search/results?subaction=viewrecord&id=L52273477&from=exporthttp://dx.doi.org/10.1186/1748-717X-7-174
645	P. B. Förander, J., Jr.Fagerlund, M.Benmaklouf, H.Dodoo, E.Shamikh, A.Stjärne, P.Mathiesen, T.	2017	Multidisciplinary management of clival chordomas; long-term clinical outcome in a single-institution consecutive series	Excluded	Not fitting our PICO	10.1007/s00701-017-3266-1
646	D. B. Forstner, M.Saxon, B.	2006	Orbital rhabdomyosarcoma: multidisciplinary treatment experience	Excluded	Not fitting our PICO	10.1111/j.1440-1673.2005.01526.x
647	D. N. Fortin, A.Tsang, D. S. C.Sharpe, M. B.Laperriere, N. J.Hodgson, D.	2016	Predicting IQ and the risk of hearing loss following proton versus photon radiation therapy for pediatric brain tumor patients	Excluded	Not fitting our PICO	10.1016/j.ijrobp.2016.06.2341	https://www.embase.com/search/results?subaction=viewrecord&id=L618886994&from=exporthttp://dx.doi.org/10.1016/j.ijrobp.2016.06.2341
648	D. T. Fortin, D.Ng, A.Laperriere, N.Hodgson, D. C.	2017	Monte Carlo-driven predictions of neurocognitive and hearing impairments following proton and photon radiotherapy for pediatric brain-tumor patients	Excluded	Not fitting our PICO	10.1007/s11060-017-2597-3
649	P. R. Fossati, U.Orecchia, R.	2009	Pediatric medulloblastoma: toxicity of current treatment and potential role of protontherapy	Excluded	Not fitting our PICO	10.1016/j.ctrv.2008.09.002
650	A. S. A. Fournier-Goodnight, J. M.Merchant, T. E.Boop, F. A.Indelicato, D. J.Wang, L.Zhang, H.Conklin, H. M.	2017	Neurocognitive functioning in pediatric craniopharyngioma: performance before treatment with proton therapy	Excluded	Not fitting our PICO	10.1007/s11060-017-2492-y
651	R. F. Frakulli, S.Stickan-Verfuerth, M.Worawongsakul, R.Kramer, P. H.Blase, C.Tippelt, S.Geismar, D.Timmermann, B.	2021	Proton Therapy in the Treatment of Non Metastatic Intracranial Germinoma: Early Result	Excluded	Not fitting our PICO	10.1002/pbc.29349	https://www.embase.com/search/results?subaction=viewrecord&id=L636406725&from=exporthttp://dx.doi.org/10.1002/pbc.29349
652	R. N. Frakulli, S.Steinmeier, T.Ashykhmina, V.Kramer, P. H.Blase, C.Tippelt, S.Geismar, D.Timmermann, B.	2019	Early ototoxicity in children after craniospinal irradiation using pencil beam proton therapy	Excluded	Not fitting our PICO	10.1016/j.ijrobp.2019.07.046	https://www.embase.com/search/results?subaction=viewrecord&id=L2003394070&from=exporthttp://dx.doi.org/10.1016/j.ijrobp.2019.07.046
653	R. N. Frakulli, N.Schmidt, L.Guntrum, F.Kramer, P.Frisch, S.Glas, M.Timmermann, B.	2022	PROTON BEAM THERAPY FOR ADULTS MEDULLOBASTOMA	Excluded	Not fitting our PICO	10.1093/neuonc/noac174	https://www.embase.com/search/results?subaction=viewrecord&id=L639200955&from=exporthttp://dx.doi.org/10.1093/neuonc/noac174
654	B. L. D.-L. Franc, H. E.	2019	Pediatric Molecular Imaging	Excluded	Not fitting our PICO	10.1007/978-3-030-03777-2_19	https://www.embase.com/search/results?subaction=viewrecord&id=L627372556&from=exporthttp://dx.doi.org/10.1007/978-3-030-03777-2_19
655	J. J. L. Franco, K. X.Ioakeim-Ioannidou, M.Davila, J. R.Chen, Y. L.Kim, I. K.Gragoudas, E. S.Mukai, S.MacDonald, S. M.	2022	Low-dose proton radiotherapy for pediatric choroidal hemangioma: A case series	Excluded	Not fitting our PICO	10.1002/pbc.29925
656	A. S. Franconeri, S.Raciti, M. V.Maggi, A.Muzic, S. I.Imparato, S.Farina, L.Bacila, A.Paganelli, C.Buizza, G.Fontana, G.Baroni, G.Riva, G.Iannalfi, A.Orlandi, E.Preda, L.	2021	Intravoxel incoherent motion as a tool to detect early microstructural changes in meningiomas treated with proton therapy	Excluded	Not fitting our PICO	10.1007/s00234-020-02630-6	https://www.embase.com/search/results?subaction=viewrecord&id=L2007729855&from=exporthttp://dx.doi.org/10.1007/s00234-020-02630-6
657	A. J. N. Frankart, R.Pater, L.	2021	The impact of proton therapy on cardiotoxicity following radiation treatment	Excluded	Not fitting our PICO	10.1007/s11239-020-02303-4
658	J. G. Frankl, C.Stea, B.Lemole, G. M.Chiu, A.Khan, R.	2016	Chordoma dedifferentiation after proton beam therapy: a case report and review of the literature	Excluded	Not fitting our PICO	10.1186/s13256-016-1076-3
659	M. W. Frei-Welte, M.Neuhaus, D.Ares, C.Mauch, J.	2012	[Pediatric anesthesia for proton radiotherapy : medicine remote from the medical centre]	Excluded	Not fitting our PICO	10.1007/s00101-012-2085-2
660	D. Z. Freund, R.Sanders, M.Newhauser, W.	2015	Predictive Risk of Radiation Induced Cerebral Necrosis in Pediatric Brain Cancer Patients after VMAT Versus Proton Therapy	Excluded	Not fitting our PICO	10.3390/cancers7020617
661	M. M. Frick, J.Li, Y. M.Hill-Kayser, C.	2016	Radiotherapy in pediatric patients with atypical teratoid rhabdoid tumor of the central nervous system	Excluded	Not fitting our PICO	10.1158/1538-7445.AM2016-CT120	https://www.embase.com/search/results?subaction=viewrecord&id=L613610554&from=exporthttp://dx.doi.org/10.1158/1538-7445.AM2016-CT120
662	M. M. Frick, J. E.Li, Y.Hill-Kayser, C.	2017	Radiotherapy-related outcomes in pediatric patients with atypical teratoid thabdoid tumor of the central nervous system	Excluded	Not fitting our PICO	10.1007/s13566-016-0271-6	https://www.embase.com/search/results?subaction=viewrecord&id=L624002703&from=exporthttp://dx.doi.org/10.1007/s13566-016-0271-6
663	G. K. D. Friedman, G.	2021	Potential role of carbon ion radiotherapy in chromothripsis-induced medulloblastoma and other malignancies	Excluded	Not fitting our PICO	10.1093/neuonc/noab232	https://www.embase.com/search/results?subaction=viewrecord&id=L2016331682&from=exporthttp://dx.doi.org/10.1093/neuonc/noab232
664	G. N. G. Friedman, B. L.Yanamadala, V.Shankar, G. M.Dewitt, J. C.Puthenpura, V.Koffie, R. M.Macdonald, S. M.Ebb, D. H.Frosch, M. P.Duhaime, A. C.	2016	Rapid Neurological Recovery Following Partial Surgical Resection of Spinal Glioblastoma Multiforme in a Pediatric Patient Presenting with Complete Paraplegia	Excluded	Not fitting our PICO	10.1097/MPH.0000000000000637	https://www.scopus.com/inward/record.uri?eid=2-s2.0-84978152276&doi=10.1097%2fMPH.0000000000000637&partnerID=40&md5=2f4298d6ece8633e91dabda831066c5c
665	C. B. Friedrich, S.Sowithayasakul, P.Eveslage, M.Bison, B.Timmermann, B.Müller, H. L.	2022	TREATMENT OF CHILDHOOD-ONSET CRANIOPHARYNGIOMA PATIENTS USING PROTON BEAM THERAPY VERSUS PHOTON-BASED RADIATION THERAPY IN THE PROSPECTIVE KRANIOPHARYNGEOM 2007 TRIAL	Excluded	Not fitting our PICO	10.1093/neuonc/noac079.034	https://www.embase.com/search/results?subaction=viewrecord&id=L638510896&from=exporthttp://dx.doi.org/10.1093/neuonc/noac079.034
666	S. T. Frisch, B.	2017	The Evolving Role of Proton Beam Therapy for Sarcomas	Excluded	Not fitting our PICO	10.1016/j.clon.2017.04.034
667	M. H. Fruehwald, M.Schneppenheim, R.Nemes, K.Bens, S.Johan, P.Hauser, P.Quiroga, E.Solano-Paez, P.Biassoni, V.Gil-Da-Costa, M. J.Perek-Polnik, M.Van De Wetering, M.Ebinger, M.Fleischhack, G.Furtwaengler, R.Hernaiz-Driever, P.Reinhard, H.Rukowski, S.Schlegel, P. G.Schmid, I.Timmermann, B.Kordes, U.Gerss, J.Kerl, K.Nysom, K.Siebert, R.Kool, M.Graf, N.	2018	Clinical and molecular risk factors in children with atypical teratoid/rhabdoid tumour (AT/RT)-evidence from the EU-RHAB registry	Excluded	Not fitting our PICO	10.1093/neuonc/noy059	https://www.embase.com/search/results?subaction=viewrecord&id=L623098182&from=exporthttp://dx.doi.org/10.1093/neuonc/noy059
668	M. C. B. Frühwald, J. A.Bourdeaut, F.Roberts, C. W. M.Chi, S. N.	2016	Atypical teratoid/rhabdoid tumors - Current concepts, advances in biology, and potential future therapies	Excluded	Not fitting our PICO	10.1093/neuonc/nov264	https://www.embase.com/search/results?subaction=viewrecord&id=L610885058&from=exporthttp://dx.doi.org/10.1093/neuonc/nov264
669	M. C. H. Frühwald, M.Nemes, K.Bens, S.Steinbügl, M.Johann, P. D.Kerl, K.Hauser, P.Quiroga, E.Solano-Paez, P.Biassoni, V.Gil-Da-Costa, M. J.Perek-Polnik, M.Van De Wetering, M.Sumerauer, D.Pears, J.Stabell, N.Holm, S.Hengartner, H.Gerber, N. U.Grotzer, M.Boos, J.Ebinger, M.Tippelt, S.Paulus, W.Furtwängler, R.Hernáiz-Driever, P.Reinhard, H.Rutkowski, S.Schlegel, P. G.Schmid, I.Kortmann, R. D.Timmerm…	2020	Age and DNA methylation subgroup as potential independent risk factors for treatment stratification in children with atypical teratoid/rhabdoid tumors	Excluded	Not fitting our PICO	10.1093/neuonc/noz244	https://www.embase.com/search/results?subaction=viewrecord&id=L2010120809&from=exporthttp://dx.doi.org/10.1093/neuonc/noz244
670	S. M. Frunza-Stefan, R.Munir, K.	2018	Acromegaly with novel MEN1 gene mutation	Excluded	Not fitting our PICO	10.4158/1530-891X-24.s1.1	https://www.embase.com/search/results?subaction=viewrecord&id=L622972580&from=exporthttp://dx.doi.org/10.4158/1530-891X-24.s1.1
671	H. A. Fuchs, M.Schreiner, T.Georg, D.	2015	Implementation of spot scanning dose optimization and dose calculation for helium ions in Hyperion	Excluded	Not fitting our PICO	10.1118/1.4927789									In	the	plateau	region,	a	RBE	of	1	was	assumed,	followed	by	an	increasing	RBE	up	to	2.8	at	the	Bragg-peak	region,	which	was	then	kept	constant	over	the	fragmentation	tail.	To	account	for	a
672	J. S. Fuchs, A.Warmann, S. W.Rodeberg, D. A.	2021	Treatment Concepts and Challenges in Nonrhabdomyosarcoma Soft Tissue Sarcomas	Excluded	Not fitting our PICO	10.1016/j.soc.2020.11.004	https://www.embase.com/search/results?subaction=viewrecord&id=L2010836664&from=exporthttp://dx.doi.org/10.1016/j.soc.2020.11.004
673	H. I. Fuji, Y.Murayama, S.Yamashita, H.Hashimoto, T.Harada, H.Asakura, H.Furutani, K.Nishimura, T.	2008	Feasibility of proton beam therapy for pediatric tumor	Excluded	Not fitting our PICO		https://www.embase.com/search/results?subaction=viewrecord&id=L354221796&from=export
674	H. I. Fuji, Y.Onoe, T.Kanda, T.Kase, Y.Yamashita, H.Murayama, S.Nakasu, Y.	2014	Clinical outcomes of patients with medulloblastoma treated by proton beam therapy: Three-year follow-up data	Excluded	Not fitting our PICO	10.1093/neuonc/nou074	https://www.embase.com/search/results?subaction=viewrecord&id=L71505836&from=exporthttp://dx.doi.org/10.1093/neuonc/nou074
675	H. N. Fuji, Y.Horiguchi, S.Mitsuya, K.Ishida, Y.Murayama, S.	2009	Dose-volume analysis of whole ventricular irradiation by proton beam comparing with intensity-modulated radiotherapy and standard photon therapy	Excluded	Not fitting our PICO	10.1215/15228517-2009-032	https://www.embase.com/search/results?subaction=viewrecord&id=L70086283&from=exporthttp://dx.doi.org/10.1215/15228517-2009-032
676	H. S. Fuji, U.Ishida, Y.Konno, M.Yamashita, H.Kase, Y.Murayama, S.Onoe, T.Ogawa, H.Harada, H.Asakura, H.Nishimura, T.	2013	Assessment of organ dose reduction and secondary cancer risk associated with the use of proton beam therapy and intensity modulated radiation therapy in treatment of neuroblastomas	Excluded	Not fitting our PICO	10.1186/1748-717x-8-255
677	T. U. Fujikawa, S.Yoshida, M.Hyodo, S.Kozaki, A.Saito, A.Kishimoto, K.Ishida, T.Mori, T.Uematsu, A.Morita, K.Hatakeyama, T.Tamura, A.Yamamoto, N.Komatsu, M.Soejima, T.Hasegawa, D.Kosaka, Y.	2022	Spindle cell sarcoma with KIAA1549-BRAF resembling infantile fibrosarcoma morphologically: A case report and literature review	Excluded	Not fitting our PICO	10.3892/ol.2022.13572
678	T. T. Fujiwara, Y.Stevenson, J.Parry, M.Jeys, L.	2020	Sacral chordoma: do the width of surgical margin and the use of photon/proton radiotherapy affect local disease control?	Excluded	Not fitting our PICO	10.1007/s00264-019-04460-5
679	K. O. Fukuda, T.Abei, M.Fukumitsu, N.Ishige, K.Mizumoto, M.Hasegawa, N.Numajiri, H.Ohnishi, K.Ishikawa, H.Tsuboi, K.Sakurai, H.Hyodo, I.	2017	Long-term outcomes of proton beam therapy in patients with previously untreated hepatocellular carcinoma	Excluded	Not fitting our PICO	10.1111/cas.13145
680	N. Y. Fukumitsu, T.Mima, M.Demizu, Y.Suzuki, T.Soejima, T.	2021	Dose distribution effects of spot-scanning proton beam therapy equipped with a multi-leaf collimator for pediatric brain tumors	Excluded	Not fitting our PICO	10.3892/ol.2021.12896
681	H. F. Fukushima, T.Sakai, A.Suzuki, R.Kobayashi, C.Oshiro, Y.Mizumoto, M.Hoshino, N.Gotoh, C.Urita, Y.Komuro, H.Kaneko, M.Sekido, N.Masumoto, K.Sakurai, H.Sumazaki, R.	2015	Tailor-made treatment combined with proton beam therapy for children with genitourinary/pelvic rhabdomyosarcoma	Excluded	Not fitting our PICO	10.1016/j.rpor.2014.12.003
682	H. F. Fukushima, T.Suzuki, R.Iwabuchi, A.Hidaka, K.Shinkai, T.Masumoto, K.Muroi, A.Yamamoto, T.Nakao, T.Oshiro, Y.Mizumoto, M.Sakurai, H.Sumazaki, R.	2017	Comorbidity and quality of life in childhood cancer survivors treated with proton beam therapy	Excluded	Not fitting our PICO	10.1111/ped.13323
683	M. J. B. Fulham, A.Dietz, M. J.Shih, H. H.Raman, R.Sobering, G. S.Frank, J. A.Dwyer, A. J.Alger, J. R.Di Chiro, G.	1992	Mapping of brain tumor metabolites with proton MR spectroscopic imaging: clinical relevance	Excluded	Not fitting our PICO	10.1148/radiology.185.3.1438744
684	C. L. Fuller, M.Johnson, S.Vadivelu, S.Johnson, N.Koch, B.Leach, J.O'Brien, W.Breneman, J.Trout, A.Fouladi, M.	2020	Diffuse midline glioma, H3 K27m-mutant with osseous metastases at diagnosis	Excluded	Not fitting our PICO	10.1093/jnen/nlaa036	https://www.embase.com/search/results?subaction=viewrecord&id=L632059360&from=exporthttp://dx.doi.org/10.1093/jnen/nlaa036
685	V. C. Fung, V.Bolle, S.Mammar, H.Alapetite, C.Maingon, P.De Marzi, L.Froelich, S.Habrand, J. L.Dendale, R.Noël, G.Feuvret, L.	2018	Proton beam therapy for skull base chordomas in 106 patients: A dose adaptive radiation protocol	Excluded	Not fitting our PICO	10.1016/j.radonc.2017.12.017
686	C. A. Furlan, S.Avanzo, M.Mirri, M. A.Munoz, F.Giudici, S.Perrone, A.Amelio, D.Tomio, L.Draghini, L.Deli, A. M.Pavanato, G.Giuliano, F. M.Pontoriero, A.Ciammella, P.Navarria, P.Iannalfi, A.Buglione, M.Guida, C.Cammelli, S.Iorio, V.Cardinali, M.Genovesi, D.Barsacchi, L.Balducci, M.Bagnoli, R.Berti, F.Montesi, G.Pasqualetti, F.Bonome, P.Santoni, R.Doino, D.Schirru, P.Pinzi, V.Borzillo, V.Ferrarese,…	2018	Policies for reirradiation of recurrent high-grade gliomas: a survey among Italian radiation oncologists	Excluded	Not fitting our PICO	10.5301/tj.5000615
687	M. N. Furuse, N.Kuroiwa, T.Miyamoto, S.Arakawa, Y.Shinoda, J.Miwa, K.Iuchi, T.Tsuboi, K.Houkin, K.Terasaka, S.Tabei, Y.Nakamura, H.Nagane, M.Sugiyama, K.Terasaki, M.Abe, T.Narita, Y.Saito, N.Mukasa, A.Ogasawara, K.Beppu, T.Kumabe, T.Nariai, T.Tsuyuguchi, N.Nakatani, E.Kurisu, S.Nakagawa, Y.Miyatake, S. I.	2016	A prospective, multicentre, single-arm clinical trial of bevacizumab for patients with surgically untreatable, symptomatic brain radiation necrosis	Excluded	Not fitting our PICO	10.1093/nop/npv064	https://www.embase.com/search/results?subaction=viewrecord&id=L613515715&from=exporthttp://dx.doi.org/10.1093/nop/npv064
688	M. H. Fuss, E. B.Schaefer, R. A.Nevinny-Stickel, M.Miller, D. W.Slater, J. M.Slater, J. D.	1999	Proton radiation therapy (PRT) for pediatric optic pathway gliomas: comparison with 3D planned conventional photons and a standard photon technique	Excluded	Not fitting our PICO	10.1016/s0360-3016(99)00337-5
689	M. P. Fuss, K.Miller, D. W.Archambeau, J. O.Slater, J. M.Slater, J. D.Hug, E. B.	2000	Normal tissue complication probability (NTCP) calculations as a means to compare proton and photon plans and evaluation of clinical appropriateness of calculated values	Excluded	Not fitting our PICO	10.1002/1097-0215(20001220)90:6<351::aid-ijc7>3.0.co;2-j
690	C. A. Gaab, J. E.Tippelt, S.Mikasch, R.Obrecht, D.Mynarek, M.Rutkowski, S.Pfister, S. M.Milde, T.Witt, O.Bison, B.Warmuth-Metz, M.Kortmann, R. D.Dietzsch, S.Pietsch, T.Timmermann, B.Sträter, R.Bode, U.Faldum, A.Kwiecien, R.Fleischhack, G.	2022	Local and Systemic Therapy of Recurrent Medulloblastomas in Children and Adolescents: Results of the P-HIT-REZ 2005 Study	Excluded	Not fitting our PICO	10.3390/cancers14030471
691	R. A. Gadde, K.Felicella, M. M.Arora, S.Cheng, L.Park, H.Gupta, N. S.Salamat, M. S.Williamson, S. R.	2020	Cystic Trophoblastic Tumor in a Primary Central Nervous System Post-Chemotherapy Germ Cell Tumor: The First Case Report	Excluded	Not fitting our PICO	10.1177/1066896920929751	https://www.embase.com/search/results?subaction=viewrecord&id=L2005157676&from=exporthttp://dx.doi.org/10.1177/1066896920929751
692	N. H. Gadgil, D.Barry, J.Chang, R.Lam, S.	2016	Posterior fossa syndrome in children following tumor resection: Knowledge update	Excluded	Not fitting our PICO	10.4103/2152-7806.178572	https://www.embase.com/search/results?subaction=viewrecord&id=L610485135&from=exporthttp://dx.doi.org/10.4103/2152-7806.178572
693	U. N. Gaikwad, M. P.Sylvia, J.Reddy, A. K.Panda, P. K.Chilukuri, S.Sharma, D.Jalali, R.	2022	Encouraging early outcomes with image guided pencil beam proton therapy for cranio-spinal irradiation: first report from India	Excluded	Not fitting our PICO	10.1186/s13014-022-02085-4
694	U. S. Gaikwad, R. T.Noufal, M. P.Jacinthlyn, S.Reddy, A. K.Panda, P. K.Chilukuri, S.Sharma, D.Jalali, R.	2022	ENCOURAGING EARLY OUTCOMES WITH IMAGE GUIDED PENCIL BEAM PROTON THERAPY FOR CRANIO-SPINAL IRRADIATION AND UNIQUE CONSIDERATIONS FOR PAEDIATRIC POPULATION - FIRST REPORT FROM INDIA	Excluded	Not fitting our PICO	10.1093/neuonc/noac079.611	https://www.embase.com/search/results?subaction=viewrecord&id=L638510270&from=exporthttp://dx.doi.org/10.1093/neuonc/noac079.611
695	J. I. Gains, D.Chang, A.Confer, M.Thorp, N.Chang, Y. C.Smith, E.Hackshaw, A.Crellin, A.	2016	Service evaluation of early outcomes and toxicity for paediatric intracranial ependymomas treated within the uk proton beam therapy overseas programme	Excluded	Not fitting our PICO	10.1093/neuonc/now070.34	https://www.embase.com/search/results?subaction=viewrecord&id=L611934447&from=exporthttp://dx.doi.org/10.1093/neuonc/now070.34
696	S. A. Gaito, A.Richardson, J.Lowe, M.Indelicato, D. J.Burnet, N.Smith, E.	2021	Skin Toxicity Profile of Photon Radiotherapy versus Proton Beam Therapy in Paediatric and Young Adult Patients with Sarcomas	Excluded	Not fitting our PICO	10.1016/j.clon.2021.03.009
697	S. B. Gaito, N.Aznar, M.Foden, P.Howell, C.Pan, S.Saunders, D.Whitfield, G.Crellin, A.Smith, E.	2020	An interim analysis of outcome data from the UK Proton Overseas Programme	Excluded	Not fitting our PICO	10.1016/S0167-8140(21)00463-1	https://www.embase.com/search/results?subaction=viewrecord&id=L2010922416&from=exporthttp://dx.doi.org/10.1016/S0167-8140(21)00463-1
698	S. B. Gaito, N.Aznar, M.Crellin, A.Indelicato, D. J.Ingram, S.Pan, S.Price, G.Hwang, E.France, A.Smith, E.Whitfield, G.	2022	Normal Tissue Complication Probability Modelling for Toxicity Prediction and Patient Selection in Proton Beam Therapy to the Central Nervous System: A Literature Review	Excluded	Not fitting our PICO	10.1016/j.clon.2021.12.015	https://www.scopus.com/inward/record.uri?eid=2-s2.0-85122957289&doi=10.1016%2fj.clon.2021.12.015&partnerID=40&md5=26eec34c40107966350d3941a16378ad
699	S. H. Gaito, E.Burnet, N.Foden, P.Howells, C.Pan, S.Whitfield, G. A.Crellin, A.Smith, E.	2020	US-UK collaboration in Proton therapy: The Proton Overseas Program	Excluded	Not fitting our PICO	10.1016/j.ijrobp.2020.07.2456	https://www.embase.com/search/results?subaction=viewrecord&id=L2007859089&from=exporthttp://dx.doi.org/10.1016/j.ijrobp.2020.07.2456
700	S. H. Gaito, E.Aznar, M.France, A.Sitch, P.Crellin, A.Indelicato, D.Pan, S.Whitfield, G.Smith, E.	2022	NEUROCOGNITIVE OUTCOMES AFTER PROTON BEAM THERAPY TO THE BRAIN IN PAEDIATRIC, TEENAGERS AND YOUNG ADULTS TUMOURS	Excluded	Not fitting our PICO	10.1002/pbc.299522	https://www.embase.com/search/results?subaction=viewrecord&id=L639323780&from=exporthttp://dx.doi.org/10.1002/pbc.299522
701	A. Gajjar	2020	Medulloblastoma: Improving cure rates in tandem with reduction in short-term toxicities and long-term treatment-related morbidities	Excluded	Not fitting our PICO	10.1002/pbc.28645	https://www.scopus.com/inward/record.uri?eid=2-s2.0-85089093743&doi=10.1002%2fpbc.28645&partnerID=40&md5=752f549b4c500380940f468abcd80941
702	M. S. Galijasevic, R.Mangesius, S.Mangesius, J.Kerschbaumer, J.Freyschlag, C. F.Gruber, N.Janjic, T.Gizewski, E. R.Grams, A. E.	2022	Magnetic Resonance Spectroscopy in Diagnosis and Follow-Up of Gliomas: State-of-the-Art	Excluded	Not fitting our PICO	10.3390/cancers14133197
703	K. J. T. Gallagher, P. J.	2018	Independent application of an analytical model for secondary neutron equivalent dose produced in a passive-scattering proton therapy treatment unit	Excluded	Not fitting our PICO	10.1088/1361-6560/aad1bc
704	K. J. T. Gallagher, P. J.	2019	ANALYTICAL MODEL TO ESTIMATE EQUIVALENT DOSE FROM INTERNAL NEUTRONS IN PROTON THERAPY OF CHILDREN WITH INTRACRANIAL TUMORS	Excluded	Not fitting our PICO	10.1093/rpd/ncy166
705	K. J. Y. Gallagher, B.Georges, R.Mahajan, A.Feghali, J. A.Nabha, R.Ayoub, Z.Jalbout, W.Taddei, P. J.	2021	Proton Radiotherapy Could Reduce the Risk of Fatal Second Cancers for Children with Intracranial Tumors in Low- and Middle-Income Countries	Excluded	Not fitting our PICO	10.14338/ijpt-20-00041.1
706	K. T. Gallagher, P.	2017	Internal neutron analytical model for proton therapy of pediatric patients with intracranial tumors	Excluded	Not fitting our PICO	10.1002/mp.12304	https://www.embase.com/search/results?subaction=viewrecord&id=L617906096&from=exporthttp://dx.doi.org/10.1002/mp.12304
707	K. Y. Gallagher, B.Georges, R.Mahajan, A.Feghali, J.Tannous, J.Nabha, R.Ayoub, Z.Jalbout, W.Taddei, P.	2018	Predicted reduction in fatal second cancers by proton therapy of childhood intracranial tumors	Excluded	Not fitting our PICO		https://www.embase.com/search/results?subaction=viewrecord&id=L623342563&from=export
708	J. O. L. Galle, D. E.Lautenschlaeger, T.Zellars, R. C.Watson, G. A.Ellsworth, S. G.	2018	Effects of Proton Center Closure on Pediatric Case Volume and Resident Education at an Academic Cancer Center	Excluded	Not fitting our PICO	10.1016/j.ijrobp.2017.10.055
709	S. B. Gallego, D.Garrido-Pontnou, M.Guillen, G.Hindi, N.Juan-Ribelles, A.Márquez, C.Mata, C.Orcajo, J.Ramírez, G.Ramos, M.Romagosa, C.Ruano, D.Rubio, P.Vergés, R.Valverde, C.Gallego, S.Marquez, C.Valverde, C.	2021	GEIS-SEHOP clinical practice guidelines for the treatment of rhabdomyosarcoma	Excluded	Not fitting our PICO	10.1007/s12094-021-02654-1	https://www.embase.com/search/results?subaction=viewrecord&id=L2013018866&from=exporthttp://dx.doi.org/10.1007/s12094-021-02654-1
710	T. J. I. Galloway, D. J.Amdur, R. J.Swanson, E. L.Morris, C. G.Marcus, R. B.	2011	Favorable outcomes of pediatric patients treated with radiotherapy to the central nervous system who develop radiation-induced meningiomas	Excluded	Not fitting our PICO	10.1016/j.ijrobp.2009.10.045	https://www.embase.com/search/results?subaction=viewrecord&id=L50885233&from=exporthttp://dx.doi.org/10.1016/j.ijrobp.2009.10.045
711	T. J. I. Galloway, D. J.Amdur, R. J.Swanson, E. L.Smith, A. A.Marcus Jr, R. B.	2012	Second tumors in pediatric patients treated with radiotherapy to the central nervous system	Excluded	Not fitting our PICO	10.1097/COC.0b013e318210f533	https://www.embase.com/search/results?subaction=viewrecord&id=L51308265&from=exporthttp://dx.doi.org/10.1097/COC.0b013e318210f533
712	T. J. I. Galloway, D. J.Amdur, R. J.Morris, C. G.Swanson, E. L.Marcus, R. B.	2012	Analysis of dose at the site of second tumor formation after radiotherapy to the central nervous system	Excluded	Not fitting our PICO	10.1016/j.ijrobp.2010.10.062	https://www.embase.com/search/results?subaction=viewrecord&id=L51229979&from=exporthttp://dx.doi.org/10.1016/j.ijrobp.2010.10.062
713	G. H. Gamal	2015	Sensitivity of Proton MRS in differentiation between tumor recurrence and radiation sequel	Excluded	Not fitting our PICO	10.1016/j.ejrnm.2014.09.008	https://www.embase.com/search/results?subaction=viewrecord&id=L601870879&from=exporthttp://dx.doi.org/10.1016/j.ejrnm.2014.09.008
714	H. W. B. Gan, C.Jeelani, O.Levine, M. A.Korbonits, M.Spoudeas, H. A.	2015	Treatment-resistant pediatric giant prolactinoma and multiple endocrine neoplasia type 1	Excluded	Not fitting our PICO	10.1186/s13633-015-0011-5
715	H. W. M. Gan, P.Mallucci, C.Gamble, A.Wilne, S.Harrison, B.Spoudeas, H.	2018	National uk guidelines for the investigation, treatment and long-term follow-up of paediatric craniopharyngioma	Excluded	Not fitting our PICO	10.1136/archdischild-2018-rcpch.347	https://www.embase.com/search/results?subaction=viewrecord&id=L621476796&from=exporthttp://dx.doi.org/10.1136/archdischild-2018-rcpch.347
716	H. W. M. Gan, P.Albanese, A.Aquilina, K.Barkas, K.Chandler, C.Chang, Y. C.Daousi, C.Drimtzias, E.Farndon, S.Jacques, T.Korbonits, M.Kuczynski, A.Limond, J.Robinson, L.Simmons, I.Thomas, N.Thomas, S.Thorpe, N.Vargha-Khadem, F.Warren, D.Zebian, B.Gamble, A.Wilne, S.Harrison, B.Spoudeas, H.Mallucci, C.	2019	National United Kingdom evidence-and consensus-based guidelines for the investigation, treatment and long-term follow-up of paediatric craniopharyngioma	Excluded	Not fitting our PICO	10.1159/000501868	https://www.embase.com/search/results?subaction=viewrecord&id=L630603625&from=exporthttp://dx.doi.org/10.1159/000501868
717	A. B. Gangadharan, A.Blair, J.Pizer, B.Howell, L.Hayden, J.Mallucci, C.Pettorini, B.Didi, M.	2016	Role of metformin in the treatment of hypothalamic obesity syndrome (HOS)	Excluded	Not fitting our PICO	10.1093/neuonc/now078.18	https://www.embase.com/search/results?subaction=viewrecord&id=L611934015&from=exporthttp://dx.doi.org/10.1093/neuonc/now078.18
718	A. D. Gangadharan, M.Pizer, B.Howell, L.Hayden, J.Mallucci, C.Pettorini, B.Blair, J. C.	2014	Role of metformin in the treatment of hypothalamic obesity	Excluded	Not fitting our PICO	10.1159/000365775	https://www.embase.com/search/results?subaction=viewrecord&id=L71653266&from=exporthttp://dx.doi.org/10.1159/000365775
719	M. O. Gangar, T. J.Khorsandi, A. S.Persky, M. S.	2009	Diagnosis and management of cervical schwannomas: Is surgery always necessary?	Excluded	Not fitting our PICO	10.1002/lary.20286	https://www.embase.com/search/results?subaction=viewrecord&id=L355075709&from=exporthttp://dx.doi.org/10.1002/lary.20286
720	J. H. Gao, J.Guan, X.Yang, J.Hu, W.Kong, L.Lu, J. J.	2019	Salvage Carbon-Ion Radiation Therapy For Locoregionally Recurrent Head and Neck Malignancies	Excluded	Not fitting our PICO	10.1038/s41598-019-39241-y
721	D. W. Garcia, A.Khatib, Z.Diaz, A.Niazi, T.Bhatia, S.Ragheb, J.	2014	Management of ETANTR	Excluded	Not fitting our PICO	10.1093/neuonc/nou081	https://www.embase.com/search/results?subaction=viewrecord&id=L71506067&from=exporthttp://dx.doi.org/10.1093/neuonc/nou081
722	M. L. S. Garcia, M.Maher, O.Hall, M.Niazi, T.Khatib, Z.	2020	High grade glioma with lynch syndrome in a child and the response to check point inhibitor nivolumab	Excluded	Not fitting our PICO	10.1002/pbc.28321	https://www.embase.com/search/results?subaction=viewrecord&id=L634270346&from=exporthttp://dx.doi.org/10.1002/pbc.28321
723	M. L. C. Garre, A.Milanaccio, C.Gandola, L.Massimino, M.Dallorso, S.	2006	New concepts in the treatment of brain tumors in very young children	Excluded	Not fitting our PICO	10.1586/14737175.6.4.489	https://www.scopus.com/inward/record.uri?eid=2-s2.0-33646760587&doi=10.1586%2f14737175.6.4.489&partnerID=40&md5=13cbda5b2ab7ab04a913f3502d7f9692
724	N. D. Garzorz, G. R.Lin, H. W.Faquin, W. C.Romo, L. V.Hartnick, C. J.	2016	A case of pediatric parapharyngeal space ganglioneuroma	Excluded	Not fitting our PICO		https://www.embase.com/search/results?subaction=viewrecord&id=L614401386&from=export
725	X. L. Ge, Z.Yuan, J.Mao, D.Li, Y.Yu, E.Wang, X.Ding, Z.	2020	Radiotherapy-related quality of life in patients with head and neck cancers: a meta-analysis	Excluded	Not fitting our PICO	10.1007/s00520-019-05077-5
726	C. M. Geng, M.Xie, Y.Schuemann, J.Yock, T.Paganetti, H.	2016	Assessing the radiation-induced second cancer risk in proton therapy for pediatric brain tumors: the impact of employing a patient-specific aperture in pencil beam scanning	Excluded	Not fitting our PICO	10.1088/0031-9155/61/1/12
727	C. M. Geng, M.Seco, J.Gao, Y.Xu, X. G.Ramos-Méndez, J.Faddegon, B.Paganetti, H.	2016	Dose assessment for the fetus considering scattered and secondary radiation from photon and proton therapy when treating a brain tumor of the mother	Excluded	Not fitting our PICO	10.1088/0031-9155/61/2/683
728	M. F. Y. Gensheimer, T. I.Liebsch, N. J.Sharp, G. C.Paganetti, H.Madan, N.Grant, P. E.Bortfeld, T.	2010	In vivo proton beam range verification using spine MRI changes	Excluded	Not fitting our PICO	10.1016/j.ijrobp.2009.11.060
729	M. S. Y. Gentile, B. Y.Paganetti, H.Goebel, C. P.Gaudet, D. E.Gallotto, S. L.Weyman, E. A.Morgan, M. L.MacDonald, S. M.Giantsoudi, D.Adams, J.Tarbell, N. J.Kooy, H.Yock, T. I.	2018	Brainstem Injury in Pediatric Patients With Posterior Fossa Tumors Treated With Proton Beam Therapy and Associated Dosimetric Factors	Excluded	Not fitting our PICO	10.1016/j.ijrobp.2017.11.026
730	M. Y. Gentile, B.Goebel, C.Gaudet, D.Gallotto, S.Weyman, E.MacDonald, S.Giantsoudi, D.Adams, J.Paganetti, H.Tarbell, N.Kooy, H.Yock, T.Morgan, M.	2016	Incidence of brainstem injury in paediatric patients with posterior fossa tumors	Excluded	Not fitting our PICO	10.1002/pbc.26233	https://www.embase.com/search/results?subaction=viewrecord&id=L612593039&from=exporthttp://dx.doi.org/10.1002/pbc.26233
731	A. J. A. Ghia, P. K.Mahajan, A.Penas-Prado, M.McCutcheon, I. E.Brown, P. D.	2013	Intracranial hemangiopericytoma and the role of radiation therapy: a population based analysis	Excluded	Not fitting our PICO	10.1227/NEU.0b013e31827b9e68
732	N. P. Gholizadeh, J.Nagarajan, R.Dona, A.Quadrelli, S.Biswas, T.Greer, P. B.Ramadan, S.	2020	Nuclear magnetic resonance spectroscopy of human body fluids and in vivo magnetic resonance spectroscopy: Potential role in the diagnosis and management of prostate cancer	Excluded	Not fitting our PICO	10.1016/j.urolonc.2019.10.019
733	V. G. Giacometti, S.Bazalova-Carter, M.Rosenfeld, A. B.Schulte, R. W.	2017	Development of a high resolution voxelised head phantom for medical physics applications	Excluded	Not fitting our PICO	10.1016/j.ejmp.2017.01.007
734	D. S. Giantsoudi, R. V.Yeap, B. Y.Eaton, B. R.Ebb, D. H.Caruso, P. A.Rapalino, O.Chen, Y. E.Adams, J. A.Yock, T. I.Tarbell, N. J.Paganetti, H.MacDonald, S. M.	2016	Incidence of CNS Injury for a Cohort of 111 Patients Treated With Proton Therapy for Medulloblastoma: LET and RBE Associations for Areas of Injury	Excluded	Not fitting our PICO	10.1016/j.ijrobp.2015.09.015
735	D. S. Giantsoudi, J.Eaton, B. R.Simeone, F. J.Kooy, H.Yock, T. I.Tarbell, N. J.DeLaney, T. F.Adams, J.Paganetti, H.MacDonald, S. M.	2017	Evaluating Intensity Modulated Proton Therapy Relative to Passive Scattering Proton Therapy for Increased Vertebral Column Sparing in Craniospinal Irradiation in Growing Pediatric Patients	Excluded	Not fitting our PICO	10.1016/j.ijrobp.2017.01.226
736	I. C. T. Gibbs, N.Yock, T. I.	2006	Role of Radiation Therapy in Pediatric Cancer	Excluded	Not fitting our PICO	10.1016/j.hoc.2006.01.015	https://www.scopus.com/inward/record.uri?eid=2-s2.0-33746883580&doi=10.1016%2fj.hoc.2006.01.015&partnerID=40&md5=c0ae7a346d3844845fe5320c1dfc6ada
737	P. W. Gidley	2017	Hearing	Excluded	Not fitting our PICO	10.1007/978-3-319-55430-3_33	https://www.scopus.com/inward/record.uri?eid=2-s2.0-85042451672&doi=10.1007%2f978-3-319-55430-3_33&partnerID=40&md5=a6321bedebd5d499f3c712bb0084165f
738	A. N. Giebeler, W. D.Amos, R. A.Mahajan, A.Homann, K.Howell, R. M.	2013	Standardized treatment planning methodology for passively scattered proton craniospinal irradiation	Excluded	Not fitting our PICO	10.1186/1748-717X-8-32	https://www.scopus.com/inward/record.uri?eid=2-s2.0-84873054405&doi=10.1186%2f1748-717X-8-32&partnerID=40&md5=64f7fda0ff438c3319b498e83188045c
739	S. K. W. Gill, M.Davies, N. P.Macpherson, L.English, M.Arvanitis, T. N.Peet, A. C.	2014	Diagnosing relapse in children's brain tumors using metabolite profiles	Excluded	Not fitting our PICO	10.1093/neuonc/not143	https://www.scopus.com/inward/record.uri?eid=2-s2.0-84891506337&doi=10.1093%2fneuonc%2fnot143&partnerID=40&md5=e27fd4958bb42207b9971d5536956cbb
740	T. D. Gilliland, S.Shulman, G. I.Petersen, K. F.Emre, S. H.	2016	Resolution of non-alcoholic steatohepatitis after growth hormone replacement in a pediatric liver transplant patient with panhypopituitarism	Excluded	Not fitting our PICO	10.1111/petr.12819	https://www.scopus.com/inward/record.uri?eid=2-s2.0-84995906154&doi=10.1111%2fpetr.12819&partnerID=40&md5=f2099252d87fe7f8343c4087de1fda19
741	C. L. Gillmann, A. J.Weber, D. C.Jäkel, O.Karger, C. P.	2018	Dose-response curves for MRI-detected radiation-induced temporal lobe reactions in patients after proton and carbon ion therapy: Does the same RBE-weighted dose lead to the same biological effect?	Excluded	Not fitting our PICO	10.1016/j.radonc.2018.01.018
742	A. E. Giotta Lucifero, S. K.Baldoncini, M.Bruno, N.Savasta, S.Marseglia, G. L.Luzzi, S.	2022	Novel "T-Dimension	Excluded	Not fitting our PICO	10.1159/000524873									and	Tailored	Treatment	Trend		Pediatr Neurosurg	57	3	161-174	10.1159/000524873	ChildCombined Modality Therapy*Glioma/drug therapyHumansLomustine/therapeutic use*RadiosurgeryVincristine/therapeutic useBevacizumabMEK inhibitorsOptic pathway gliomaProton beam radiotherapyStereotactic radiosurgeryTarget therapymTOR inhibitors	INTRODUCTION: Novel targeted and tailored therapies can substantially improve the prognosis for optic pathway glioma (OPG), especially when implemented in a timely manner. However, their tremendous potential remains underestimated. Therefore, in this study, we provide an updated overview of the clinical trials, current trends, and future perspectives for OPG's novel therapeutic strategies. METHOD…	for	pediatric	OPG	therapies.	CONCLUSION:	The	novel	T-Dimension	for	pediatric	OPGs	is	based	on	recent	evidence-based	treatments,	including	combination	chemotherapy	regimens,	molecular	targeted
743	N. R. Girard, C.	2011	Neonates with Seizures: What to Consider, How to Image	Excluded	Not fitting our PICO	10.1016/j.mric.2011.08.003	https://www.embase.com/search/results?subaction=viewrecord&id=L363035965&from=exporthttp://dx.doi.org/10.1016/j.mric.2011.08.003
744	A. N. Glaser, J.Taylor, R.Walker, D.	2014	Childhood cancer and proton beam therapy: Promising new treatments need a strong evidence base	Excluded	Not fitting our PICO	10.1136/bmj.g5654	https://www.scopus.com/inward/record.uri?eid=2-s2.0-84988700503&doi=10.1136%2fbmj.g5654&partnerID=40&md5=e405321cf55ddf5b6d295580c34f949b
745	J. O. R. Glass, W. E.Li, C. S.Laningham, F. H.Helton, K. J.Pui, C. H.	2006	Computer-aided detection of therapy-induced leukoencephalopathy in pediatric acute lymphoblastic leukemia patients treated with intravenous high-dose methotrexate	Excluded	Not fitting our PICO	10.1016/j.mri.2006.02.001
746	C. A. F. Glenn, K. M.Tullos, H. J.McNall-Knapp, R. Y.Gunda, D.Mapstone, T. B.	2016	Primary Intracranial Sarcoma Presenting as Chronic Subdural Fluid Collections in a Child	Excluded	Not fitting our PICO	10.1016/j.wneu.2015.08.077	https://www.embase.com/search/results?subaction=viewrecord&id=L607252653&from=exporthttp://dx.doi.org/10.1016/j.wneu.2015.08.077
747	A. K. K. Gnekow, D.Tilburg, C. V.Azizi, A. A.Opocher, E.Stokland, T.Driever, P. H.Meeteren, A. Y. N. S. V.Thomale, U. W.Schuhmann, M. U.Czech, T.Goodden, J. R.Warmuth-Metz, M.Bison, B.Avula, S.Kortmann, R. D.Timmermann, B.Pietsch, T.Witt, O.	2019	SIOP-E-BTG and GPOH Guidelines for Diagnosis and Treatment of Children and Adolescents with Low Grade Glioma	Excluded	Not fitting our PICO	10.1055/a-0889-8256	https://www.scopus.com/inward/record.uri?eid=2-s2.0-85065968389&doi=10.1055%2fa-0889-8256&partnerID=40&md5=60311cb126e466320d11d1f4f5277069
748	A. K. K. Gnekow, D.Tilburg, C. V.Azizi, A. A.Opocher, E.Stokland, T.Driever, P. H.Meeteren, A. Y. N. S. V.Thomale, U. W.Schuhmann, M. U.Czech, T.Goodden, J. R.Warmuth-Metz, M.Bison, B.Avula, S.Kortmann, R. D.Timmermann, B.Pietsch, T.Witt, O.	2019	Erratum: SIOP-E-BTG and GPOH Guidelines for Diagnosis and Treatment of Children and Adolescents with Low Grade Glioma (Klinische Padiatrie (2019) 231 (107-135) DOI: 10.1055/a-0889-8256)	Excluded	Not fitting our PICO	Erratum: SIOP-E-BTG and GPOH Guidelines for Diagnosis and Treatment of Children and Adolescents with Low Grade Glioma (Klinische Padiatrie (2019) 231 (107-135) DOI: 10.1055/a-0889-8256)	https://www.embase.com/search/results?subaction=viewrecord&id=L631009336&from=exporthttp://dx.doi.org/10.1055/a-1112-8283
749	A. K. K. Gnekow, D.Pietsch, T.Bison, B.Warmuth-Metz, M.Thomale, U. W.Kortmann, R. D.Timmermann, B.Driever, P. H.Witt, O.Schmidt, R.Spix, C.	2021	Doubling Recruitment of Pediatric Low-grade Glioma within Two Decades does not change Outcome - Report from the German LGG Studies	Excluded	Not fitting our PICO	10.1055/a-1471-5897	https://www.embase.com/search/results?subaction=viewrecord&id=L634995246&from=exporthttp://dx.doi.org/10.1055/a-1471-5897
750	J. S. D. Goda, D.Krishna, U.Goswami, S.Kothavade, V.Kannan, S.Maitre, M.Bano, N.Gupta, T.Jalali, R.	2020	Hippocampal radiotherapy dose constraints for predicting long-term neurocognitive outcomes: Mature data from a prospective trial in young patients with brain tumors	Excluded	Not fitting our PICO	10.1093/neuonc/noaa076	https://www.scopus.com/inward/record.uri?eid=2-s2.0-85092106644&doi=10.1093%2fneuonc%2fnoaa076&partnerID=40&md5=09e23eee3ec1b82857f80d291313514f
751	F. G. C. Gonçalves, S.Mohan, S.	2020	Emerging MRI Techniques to Redefine Treatment Response in Patients With Glioblastoma	Excluded	Not fitting our PICO	10.1002/jmri.27105	https://www.embase.com/search/results?subaction=viewrecord&id=L2004463541&from=exporthttp://dx.doi.org/10.1002/jmri.27105
752	V. Y. Gondi, T. I.Mehta, M. P.	2016	Proton therapy for paediatric CNS tumours - improving treatment-related outcomes	Excluded	Not fitting our PICO	10.1038/nrneurol.2016.70
753	Y. W. Gong, M.Shen, H.Chen, Y.Cen, J.Yin, X.Yao, L.	2021	Novel MLL/KMT2A-MON2 fusion in a child with therapy-related acute myeloid leukemia after treatment for acute promyelocytic leukemia	Excluded	Not fitting our PICO	10.1002/mc.23333
754	L. G. K. González Briceño, D.Samara-Boustani, D.Giani, E.Beltrand, J.Bolle, S.Fresneau, B.Puget, S.Sainte-Rose, C.Alapetite, C.Pinto, G.Piketty, M. L.Brabant, S.Abbou, S.Aerts, I.Beccaria, K.Bourgeois, M.Roujeau, T.Blauwblomme, T.Di Rocco, F.Thalassinos, C.Pauwels, C.Rigaud, C.James, S.Busiah, K.Simon, A.Bourdeaut, F.Lemelle, L.Guerrini-Rousseau, L.Orbach, D.Touraine, P.Doz, F.Dufour, C.Grill, J.…	2022	High Prevalence of Early Endocrine Disorders After Childhood Brain Tumors in a Large Cohort	Excluded	Not fitting our PICO	10.1210/clinem/dgab893
755	W. d. S. González, M.Guardiola, C.Delorme, R.Lamirault, C.Juchaux, M.Le Dudal, M.Jouvion, G.Prezado, Y.	2020	Minibeam radiation therapy at a conventional irradiator: Dose-calculation engine and first tumor-bearing animals irradiation	Excluded	Not fitting our PICO	10.1016/j.ejmp.2019.12.016	https://www.scopus.com/inward/record.uri?eid=2-s2.0-85077458615&doi=10.1016%2fj.ejmp.2019.12.016&partnerID=40&md5=66401fd8111f818c5341f31eead8aa5e
756	C. A. B. Gooding, R. C.Lallemand, D. P.Wesbey, G. E.Brant-Zawadzki, M. N.	1984	Nuclear magnetic resonance imaging of the brain in children	Excluded	Not fitting our PICO	10.1016/s0022-3476(84)80538-7
757	M. Goozner	2010	The proton beam debate: are facilities outstripping the evidence?	Excluded	Not fitting our PICO	10.1093/jnci/djq112
758	D. M. Gordon, B. L.	2021	Molecular Advances and Targeted Therapies for Pediatric Central Nervous System Tumors	Excluded	Not fitting our PICO	10.1177/0883073820946892	https://www.embase.com/search/results?subaction=viewrecord&id=L2005897623&from=exporthttp://dx.doi.org/10.1177/0883073820946892
759	J. Gornall	2012	Proton beam therapy: More than a leap of faith?	Excluded	Not fitting our PICO	10.1136/bmj.e4917	https://www.scopus.com/inward/record.uri?eid=2-s2.0-84866071843&doi=10.1136%2fbmj.e4917&partnerID=40&md5=e21e00cb9d3da03180b4d6d432de7e37
760	M. T. Gortakowski, K. N.Martin, J.	2018	Latent hypothalamic germ cell tumor presenting as central diabetes insipidus in an 8 year old girl	Excluded	Not fitting our PICO		https://www.embase.com/search/results?subaction=viewrecord&id=L623113115&from=export
761	Y. R. Gosiengfiao, J.Walterhouse, D.	2012	What is new in rhabdomyosarcoma management in children?	Excluded	Not fitting our PICO	10.2165/11599440-000000000-00000
762	A. N. Goyal, C. L.Raghunathan, A.Schwartz, J. D.Daniels, D. J.	2021	Precision Medicine in Pediatric Bithalamic Glioma: Significance of the EGFR exon 20 Insertion Mutation	Excluded	Not fitting our PICO	10.1016/j.wneu.2021.03.009	https://www.scopus.com/inward/record.uri?eid=2-s2.0-85105249853&doi=10.1016%2fj.wneu.2021.03.009&partnerID=40&md5=924eb84749f9ed20b4eb613c7651ed22
763	D. M. C. Graef, H.Sykes, A.Ashford, J.Wise, M.Mandrell, B.Indelicate, D.Merchant, T. E.Crabtree, V.	2015	Excessive daytime sleepiness and neurocognittve performance in pediatric patients with craniopharyngioma	Excluded	Not fitting our PICO	Introduction: Craniopharyngioma is a brain tumor commonly arising in the sellar/suprasellar region. The tumor and its treatment impact anatomical structures associated with excessive daytime sleepiness (EDS) and impaired neurocognitive performance. We sought to extend upon our previously presented work to include more participants and to perform a more refined analysis of neurocognitive performan…	https://www.embase.com/search/results?subaction=viewrecord&id=L71876148&from=export
764	C. S. P. Graffeo, A.Link, M. J.Daniels, D. J.	2018	Pediatric Craniopharyngiomas: A Primer for the Skull Base Surgeon	Excluded	Not fitting our PICO	10.1055/s-0037-1621738
765	E. L. Gragoudas, W.Goitein, M.Lane, A. M.Munzenrider, J. E.Egan, K. M.	2002	Evidence-based estimates of outcome in patients irradiated for intraocular melanoma	Excluded	Not fitting our PICO	10.1001/archopht.120.12.1665
766	E. S. Gragoudas	1997	1996 Jules Gonin Lecture of the Retina Research Foundation. Long-term results after proton irradiation of uveal melanomas	Excluded	Not fitting our PICO	10.1007/bf01739634
767	E. S. E. Gragoudas, K. M.Seddon, J. M.Walsh, S. M.Munzenrider, J. E.	1992	Intraocular recurrence of uveal melanoma after proton beam irradiation	Excluded	Not fitting our PICO	10.1016/s0161-6420(92)31900-1
768	E. S. E. Gragoudas, K. M.Walsh, S. M.Regan, S.Munzenrider, J. E.Taratuta, V.	1995	Lens changes after proton beam irradiation for uveal melanoma	Excluded	Not fitting our PICO	10.1016/s0002-9394(14)73868-1
769	E. S. G. Gragoudas, M.Seddon, J.Verhey, L.Munzenrider, J.Urie, M.Suit, H. D.Blitzer, P.Johnson, K. N.Koehler, A.	1984	Preliminary results of proton beam irradiation of macular and paramacular melanomas	Excluded	Not fitting our PICO	10.1136/bjo.68.7.479
770	E. S. S. Gragoudas, J.Goitein, M.Verhey, L.Munzenrider, J.Urie, M.Suit, H. D.Blitzer, P.Koehler, A.	1985	Current results of proton beam irradiation of uveal melanomas	Excluded	Not fitting our PICO	10.1016/s0161-6420(85)34058-7
771	E. S. S. Gragoudas, J. M.Egan, K. M.Glynn, R. J.Goitein, M.Munzenrider, J.Verhey, L.Urie, M.Koehler, A.	1988	Metastasis from uveal melanoma after proton beam irradiation	Excluded	Not fitting our PICO	10.1016/s0161-6420(88)33091-5
772	R. T. C. Graham, S.Finlay, J. L.AbdelBaki, M. S.	2018	Successful salvage of desmoplastic nodular medulloblastoma patients treated on ACNS1221	Excluded	Not fitting our PICO	10.1093/neuonc/noy059	https://www.embase.com/search/results?subaction=viewrecord&id=L623098153&from=exporthttp://dx.doi.org/10.1093/neuonc/noy059
773	S. B. G. Gram, C.Mann, H.Jakobsen, K. K.Kiss, K.Bilde, A.von Buchwald, C.	2018	Patient characteristics of olfactory neuroblastoma: experience from a tertiary cancer centre 2000-2016 covering Eastern Denmark	Excluded	Not fitting our PICO	10.1111/apm.12859
774	A. M. S. Granov, R. A.Karlin, D. L.Vinogradov, V. M.Yalynych, N. N.Pushkareva, T. V.Zargarova, O. P.Gerasimov, S. V.Koshkin, Yu A.	2013	The results of proton radiosurgery for pituitary endosellar adenomas	Excluded	Not fitting our PICO		https://www.scopus.com/inward/record.uri?eid=2-s2.0-84889261550&partnerID=40&md5=144fb76192de0ff932c20e64560c96cf
775	S. R. G. Grant, D. R.Bilton, S. D.Garcia, J. A.Amin, M.Chambers, M. S.McGovern, S. L.McAleer, M. F.Morrison, W. H.Huh, W. W.Kupferman, M. E.Mahajan, A.	2015	Proton versus conventional radiotherapy for pediatric salivary gland tumors: Acute toxicity and dosimetric characteristics	Excluded	Not fitting our PICO	10.1016/j.radonc.2015.07.022
776	C. M. Grassberger, A. L.Hess, C. B.MacDonald, S.Tarbell, N. J.Ebb, D. H.Paganetti, H.Yock, T. I.	2017	Hematologic toxicities during treatment allow for improved prediction of recurrences in pediatric medulloblastoma	Excluded	Not fitting our PICO	10.1016/j.ijrobp.2017.06.2025	https://www.embase.com/search/results?subaction=viewrecord&id=L618559308&from=exporthttp://dx.doi.org/10.1016/j.ijrobp.2017.06.2025
777	C. T. Grassberger, A.Lomax, A.Paganetti, H.	2011	Variations in linear energy transfer within clinical proton therapy fields and the potential for biological treatment planning	Excluded	Not fitting our PICO	10.1016/j.ijrobp.2010.10.027
778	B. S. Grassiot, A.Beuriat, P. A.Berlier, P.Frappaz, D.Mottolese, C.	2015	Evolution and therapeutic strategy for craniopharyngioma. About 17 pediatric cases	Excluded	Not fitting our PICO	10.1007/s00381-015-2811-6	https://www.embase.com/search/results?subaction=viewrecord&id=L72187568&from=exporthttp://dx.doi.org/10.1007/s00381-015-2811-6
779	A. H. Graul-Conroy, W.Bragg, T.Goldman, S.Rebsamen, S.Puccetti, D.Salamat, S.Patel, N. J.	2014	Radiation necrosis after proton beam therapy and improvement on longer course of bevacizumab-a case report	Excluded	Not fitting our PICO	10.1093/neuonc/nou068	https://www.embase.com/search/results?subaction=viewrecord&id=L71505622&from=exporthttp://dx.doi.org/10.1093/neuonc/nou068
780	R. C. Gray, F.Vega, J. V.Patteson, B.Wrubel, D.Eaton, B.Schniederjan, M.Mazewski, C.	2022	NOVEL COLLISION TUMOR OF CRANIOPHARYNGIOMA AND EPENDYMOMA IN A PEDIATRIC PATIENT: A CASE STUDY	Excluded	Not fitting our PICO	10.1093/neuonc/noac079.055	https://www.embase.com/search/results?subaction=viewrecord&id=L638510215&from=exporthttp://dx.doi.org/10.1093/neuonc/noac079.055
781	C. W. Greco, S.	2007	Current status of radiotherapy with proton and light ion beams	Excluded	Not fitting our PICO	10.1002/cncr.22542
782	D. M. M. Green, T. E.Billups, C. A.Stokes, D. C.Broniscer, A.Bartels, U.Chintagumpala, M.Hassall, T. E.Gururangan, S.McCowage, G. B.Heath, J. A.Cohn, R. J.Fisher, M. J.Srinivasan, A.Robinson, G. W.Gajjar, A.	2015	Pulmonary Function After Treatment for Embryonal Brain Tumors on SJMB03 That Included Craniospinal Irradiation	Excluded	Not fitting our PICO	10.1016/j.ijrobp.2015.05.019
783	J. M. Green, F.Puliyanda, D.Pizzo, H.Baca, N.	2021	High-grade anaplastic ependymoma after living related kidney transplantation in a preschooler	Excluded	Not fitting our PICO	10.1002/pbc.29060	https://www.embase.com/search/results?subaction=viewrecord&id=L634937006&from=exporthttp://dx.doi.org/10.1002/pbc.29060
784	B. A. P. Greenberger, M. B.Ebb, D. H.MacDonald, S. M.Jones, R. M.Butler, W. E.Huang, M. S.Marcus, K. J.Oberg, J. A.Tarbell, N. J.Yock, T. I.	2014	Clinical outcomes and late endocrine, neurocognitive, and visual profiles of proton radiation for pediatric low-grade gliomas	Excluded	Not fitting our PICO	10.1016/j.ijrobp.2014.04.053
785	B. A. Y. Greenberger, T. I.	2020	The role of proton therapy in pediatric malignancies: Recent advances and future directions	Excluded	Not fitting our PICO	10.1053/j.seminoncol.2020.02.002
786	B. P. Greenberger, M. B.MacDonald, S. M.Ebb, D. H.Huang, M. S.Marcus, K. J.Oberg, J.Tarbell, N. J.Yock, T. I.	2013	Mature clinical outcomes of proton radiation for pediatric low-grade gliomas	Excluded	Not fitting our PICO	10.1016/j.ijrobp.2013.06.1572	https://www.embase.com/search/results?subaction=viewrecord&id=L71186991&from=exporthttp://dx.doi.org/10.1016/j.ijrobp.2013.06.1572
787	B. J. J. Greenfield, S.Abboud, M.Mahajan, A.Paulino, A. C.McGovern, S.McAleer, M. F.Chintagumpala, M.Okcu, M. F.Khatua, S.Su, J.Grosshans, D. R.	2016	Outcomes for pediatric patients with central nervous system germ cell tumors treated with proton therapy	Excluded	Not fitting our PICO	10.1016/j.ctro.2016.08.002
788	J. C. I. Greenwalt, D. J.Amdur, R. J.Morris, C. G.Kirwan, J. M.Mendenhall, W. M.	2016	Long-term Outcomes Following Radiotherapy for Adolescent Patients With Nonmetastatic WHO Type III Nasopharyngeal Carcinoma	Excluded	Not fitting our PICO	10.1097/coc.0000000000000097
789	H. R. O. Greer, D. B.Yock, T. I.Rodriguez-Galindo, C.Green, A. L.	2021	Intra-arterial chemotherapy for rhabdomyosarcoma	Excluded	Not fitting our PICO	10.1080/08880018.2020.1871138	https://www.embase.com/search/results?subaction=viewrecord&id=L2010176136&from=exporthttp://dx.doi.org/10.1080/08880018.2020.1871138
790	A. S. L. Grewal, Y.Fisher, M. J.Minturn, J.Paltin, I.Belasco, J.Phillips, P.Kang, T.Lustig, R. A.Hill-Kayser, C.	2019	Tumor bed proton irradiation in young children with localized medulloblastoma	Excluded	Not fitting our PICO	10.1002/pbc.27972
791	D. S. G. Gridley, R. S.Loredo, L. N.Wroe, A. J.Slater, J. D.	2010	Proton-beam therapy for tumors of the CNS	Excluded	Not fitting our PICO	10.1586/ern.09.150
792	D. S. L. Gridley, L. N.Slater, J. D.Archambeau, J. O.Bedros, A. A.Andres, M. L.Slater, J. M.	1998	Pilot evaluation of cytokine levels in patients undergoing radiotherapy for brain tumor	Excluded	Not fitting our PICO	10.1046/j.1525-1500.1998.00010.x
793	J. A. A. Grieco, A. N.Evans, C. L.Yock, T. I.Pulsifer, M. B.	2020	A comparison study assessing neuropsychological outcome of patients with post-operative pediatric cerebellar mutism syndrome and matched controls after proton radiation therapy	Excluded	Not fitting our PICO	10.1007/s00381-019-04299-6
794	J. E. Grieco, B. R.Pulsifer, B.Evans, C.Kuhlthau, K.MacDonald, S.Tarbell, N. J.Yock, T. I.Pulsifer, M.	2015	Developmental and behavioral functioning in very young children following proton radiation therapy for brain tumors	Excluded	Not fitting our PICO		https://www.embase.com/search/results?subaction=viewrecord&id=L72109355&from=export
795	D. W. M. Griepp, A.Klein, J.Chaudhri, A. A.Moawad, S.Rehmani, R.Rahme, R.	2022	Dural-Based Posterior Fossa Medulloblastoma Mimicking a Petrous Meningioma in Late Adulthood	Excluded	Not fitting our PICO	10.31486/toj.21.0064
796	P. O. Grillner, A.Mosskin, M.Gustavsson, B.Holm, S.	2012	Atypical central neurocytoma: Report of two cases	Excluded	Not fitting our PICO	10.1093/neuonc/nos108	https://www.embase.com/search/results?subaction=viewrecord&id=L70813958&from=exporthttp://dx.doi.org/10.1093/neuonc/nos108
797	S. R. J. Grob, F. A.Rashid, A.MacIntosh, P.Kelly, H.Fay, A.	2016	Pediatric Optic Nerve Meningioma: Diagnostic and Therapeutic Challenges	Excluded	Not fitting our PICO	10.1097/iop.0000000000000357
798	J. P. Gross, S.Zelko, F.Hartsell, W.Goldman, S.Fangusaro, J.Lulla, R.Pillay-Smiley, N.Chang, J.Gondi, V.	2018	Impact of radiotherapy modality on neuropsychological outcomes of pediatric brain tumor patients	Excluded	Not fitting our PICO	10.1093/neuonc/noy059	https://www.embase.com/search/results?subaction=viewrecord&id=L623098595&from=exporthttp://dx.doi.org/10.1093/neuonc/noy059
799	J. P. P. Gross, S.Zelko, F.Hartsell, W.Goldman, S.Fangusaro, J.Lulla, R. R.Smiley, N. P.Chang, J. H.Gondi, V.	2019	Improved neuropsychological outcomes following proton therapy relative to X-ray therapy for pediatric brain tumor patients	Excluded	Not fitting our PICO	10.1093/neuonc/noz070
800	D. C. Grosshans, W.Zhu, X.Palmer, M.Amsbaugh, M.Kumar, A.Wang, J.	2011	SU‐E‐J‐76: MR Diffusion Tensor Imaging Application in Assessing Cognitive Impairment in Children After Cranial Proton Irradiation	Excluded	Not fitting our PICO	10.1118/1.3611844	https://www.scopus.com/inward/record.uri?eid=2-s2.0-85024801320&doi=10.1118%2f1.3611844&partnerID=40&md5=ba7ea8066721c4863295cbb6bdb12c2f
801	D. G. Grosshans, B.Bian, S.McAleer, M. F.McGovern, S.Mahajan, A.	2012	Early outcomes for central nervous system germ celltumors treated with proton therapy	Excluded	Not fitting our PICO	10.1002/pbc.24295	https://www.embase.com/search/results?subaction=viewrecord&id=L70985739&from=exporthttp://dx.doi.org/10.1002/pbc.24295
802	D. P. Grosshans, C.Mirkovic, D.Mohan, R.	2018	Clinical evidence of spatially variable proton biological effectiveness in pediatric brain tumour patients	Excluded	Not fitting our PICO		https://www.embase.com/search/results?subaction=viewrecord&id=L623342370&from=export
803	D. R. Grosshans	2016	Proton therapy for paediatric medulloblastoma	Excluded	Not fitting our PICO	10.1016/s1470-2045(15)00217-x
804	D. R. D. Grosshans, J. G.Gaber, M. W.Sawakuchi, G.	2018	Particle Radiation Induced Neurotoxicity in the Central Nervous System	Excluded	Not fitting our PICO	10.14338/ijpt-18-00026.1
805	M. N. Gruhle, K.Steinbügl, M.Johann, P. D.Von Luettichau, I.Steinborn, M.Tippelt, S.Fleischhack, G.Lehrnbecher, T.Bens, S.Siebert, R.Hasselblatt, M.Vokuhl, C.Bison, B.Kröncke, T.Melchior, P.Timmermann, B.Frühwald, M. C.	2022	MALIGNANT RHABDOID TUMORS OF CRANIAL NERVES - ATRT OR EXTRACRANIAL RHABDOID TUMOR?	Excluded	Not fitting our PICO	10.1093/neuonc/noac079.013	https://www.embase.com/search/results?subaction=viewrecord&id=L638510484&from=exporthttp://dx.doi.org/10.1093/neuonc/noac079.013
806	S. D. S. Guadix, N.Souweidane, M.	2022	LASER INTERSTITIAL THERMAL THERAPY AS A RADIATION-SPARING APPROACH FOR CHILDREN WITH CANCER PREDISPOSITION	Excluded	Not fitting our PICO	10.1093/neuonc/noac079.470	https://www.embase.com/search/results?subaction=viewrecord&id=L638510456&from=exporthttp://dx.doi.org/10.1093/neuonc/noac079.470
807	X. G. Guan, J.Hu, J.Hu, W.Yang, J.Qiu, X.Hu, C.Kong, L.Lu, J. J.	2019	The preliminary results of proton and carbon ion therapy for chordoma and chondrosarcoma of the skull base and cervical spine	Excluded	Not fitting our PICO	10.1186/s13014-019-1407-9
808	I. A. Gudowska, O.Toma-Dasu, I.Dasu, A.	2014	Radiation burden from secondary doses to patients undergoing radiation therapy with photons and light ions and radiation doses from imaging modalities	Excluded	Not fitting our PICO	10.1093/rpd/nct335
809	T. L. Gudrunardottir, B.Remke, M.Taylor, M. D.Wells, E. M.Keating, R. F.Packer, R. J.	2014	Treatment developments and the unfolding of the quality of life discussion in childhood medulloblastoma: a review	Excluded	Not fitting our PICO	10.1007/s00381-014-2388-5									were	identified	in	PubMed.	Those	containing	phrases	pertaining	to	psychological,	emotional,	behavioral	or	social	adjustment	in	the	title,	abstract	or	keywords	were	selected.	Inclusion	of	relevant	older	publications	was	assured	by	cross-checking	references.	RESULTS:	1920-1930s:
810	F. K. Guerreiro, L.Seravalli, E.Janssens, G. O.Maduro, J. H.Brouwer, C. L.Korevaar, E. W.Knopf, A. C.Korhonen, J.Raaymakers, B. W.	2019	Feasibility of MRI-only photon and proton dose calculations for pediatric patients with abdominal tumors	Excluded	Not fitting our PICO	10.1088/1361-6560/ab0095
811	F. S. Guerreiro, E.Janssens, G. O.Maduro, J. H.Knopf, A. C.Langendijk, J. A.Raaymakers, B. W.Kontaxis, C.	2021	Deep learning prediction of proton and photon dose distributions for paediatric abdominal tumours	Excluded	Not fitting our PICO	10.1016/j.radonc.2020.11.026
812	F. Z. Guerreiro, C.Seravalli, E.Ribeiro, C. O.Janssens, G. O.Ries, M.de Senneville, B. D.Maduro, J. H.Brouwer, C. L.Korevaar, E. W.Knopf, A. C.Raaymakers, B. W.	2019	Evaluating the benefit of PBS vs. VMAT dose distributions in terms of dosimetric sparing and robustness against inter-fraction anatomical changes for pediatric abdominal tumors	Excluded	Not fitting our PICO	10.1016/j.radonc.2019.06.025
813	D. I. S. Guisado, R.Minkowitz, S.Zhou, Z.Haque, S.Peck, K. K.Young, R. J.Tsiouris, A. J.Souweidane, M. M.Thakur, S. B.	2016	A novel methodology for applying multivoxel mr spectroscopy to evaluate convection-enhanced drug delivery in diffuse intrinsic pontine gliomas	Excluded	Not fitting our PICO	10.3174/ajnr.A4713	https://www.embase.com/search/results?subaction=viewrecord&id=L611283767&from=exporthttp://dx.doi.org/10.3174/ajnr.A4713
814	M. Y. Gultekin, F.	2019	In Regard to Doyen et al	Excluded	Not fitting our PICO	10.1016/j.ijrobp.2019.09.031
815	W. D. Gump, R.Thompson, M.Elster, J.Spalding, A.Agarwal, V.	2014	Primary intradural malignant peripheral nerve sheath tumor: Case report and review	Excluded	Not fitting our PICO	10.1093/neuonc/nou274.1	https://www.embase.com/search/results?subaction=viewrecord&id=L71763350&from=exporthttp://dx.doi.org/10.1093/neuonc/nou274.1
816	L. F. Gunderson, R. L.	2012	Protons - Yo have or not to have, that is the question?	Excluded	Not fitting our PICO	10.1016/S0167-8140(12)70882-4	https://www.embase.com/search/results?subaction=viewrecord&id=L70827456&from=exporthttp://dx.doi.org/10.1016/S0167-8140(12)70882-4
817	J. R. S. Gunther, M.Chintagumpala, M.Jo, E.Paulino, A.Adesina, A.Ketonen, L.Su, J.Okcu, F.Khatua, S.Dauser, R.Whitehead, W.Weinberg, J.Mahajan, A.	2014	Comparison of imaging changes in pediatric patients treated with proton beam radiation therapy versus intensity modulated radiation therapy for intra-cranial ependymoma	Excluded	Not fitting our PICO		https://www.embase.com/search/results?subaction=viewrecord&id=L71623486&from=export
818	J. R. S. Gunther, M.Chintagumpala, M.Ketonen, L.Jones, J. Y.Allen, P. K.Paulino, A. C.Okcu, M. F.Su, J. M.Weinberg, J.Boehling, N. S.Khatua, S.Adesina, A.Dauser, R.Whitehead, W. E.Mahajan, A.	2015	Imaging Changes in Pediatric Intracranial Ependymoma Patients Treated With Proton Beam Radiation Therapy Compared to Intensity Modulated Radiation Therapy	Excluded	Not fitting our PICO	10.1016/j.ijrobp.2015.05.018
819	J. S. Gunther, M.Chintagumpala, M.Jo, E.Paulino, A.Adesina, A.Ketonen, L.Jones, J.Su, J.Okcu, F.Khatua, S.Dauser, R.Whitehead, W.Weinberg, J.Mahajan, A.	2014	Imaging changes in pediatric patients treated with proton beam radiation therapy compared to intensity modulated radiation therapy for intracranial ependymoma	Excluded	Not fitting our PICO	10.1093/neuonc/nou080	https://www.embase.com/search/results?subaction=viewrecord&id=L71506007&from=exporthttp://dx.doi.org/10.1093/neuonc/nou080
820	A. K. Gupta, A. J.Goyal, S.Millevoi, R.Elsebai, N.Jabbour, S. K.Yue, N. J.Haffty, B. G.Parikh, R. R.	2019	Insurance Approval for Proton Beam Therapy and its Impact on Delays in Treatment	Excluded	Not fitting our PICO	10.1016/j.ijrobp.2018.12.021
821	T. A. Gupta, R.Chatterjee, A.Chen, Z. P.Mehta, M.Bouffet, E.Jalali, R.	2019	Comparison of Epidemiology and Outcomes in Neuro-Oncology Between the East and the West: Challenges and Opportunities	Excluded	Not fitting our PICO	10.1016/j.clon.2019.05.018
822	T. S. Gupta, V.Balasubramian, A.Menon, H.Kurkure, P.Kumar, S.Jalali, R.	2020	ISNO Position Statement on Treatment Guidance in Neuro-oncology during Pandemics	Excluded	Not fitting our PICO	10.4103/0028-3886.293460	https://www.embase.com/search/results?subaction=viewrecord&id=L632869145&from=exporthttp://dx.doi.org/10.4103/0028-3886.293460
823	T. S. Gupta, S.Chinnaswamy, G.Vora, T.Prasad, M.Bhat, V.Goda, J. S.Krishnatry, R.Chatterjee, A.Epari, S.Sahay, A.Moiyadi, A.Shetty, P.Patil, V.Khatua, S.Jalali, R.Kurkure, P.	2021	Safety and efficacy of concurrent carboplatin during full-dose craniospinal irradiation for high-risk/metastatic medulloblastoma in a resource-limited setting	Excluded	Not fitting our PICO	10.1002/pbc.28925
824	K. B. Gurtner, M.	2015	[Proton therapy of pediatric rhabdomyosarcoma: Same tumor control as photon therapy, with less adverse effects]	Excluded	Not fitting our PICO	10.1007/s00066-015-0878-3
825	A. R. Gutierrez, V.Li, K.Gillies, C.D'Souza, D.Solda, F.Fersht, N.Chang, Y. C.Royle, G.Amos, R. A.Underwood, T.	2019	The impact of proton LET/RBE modeling and robustness analysis on base-of-skull and pediatric craniopharyngioma proton plans relative to VMAT	Excluded	Not fitting our PICO	10.1080/0284186x.2019.1653496
826	D. R. M. Guyer, S.Egan, K. M.Seddon, J. M.Walsh, S. M.Gragoudas, E. S.	1992	Radiation maculopathy after proton beam irradiation for choroidal melanoma	Excluded	Not fitting our PICO	10.1016/s0161-6420(92)31832-9
827	D. E. Guzman, E.Khatua, S.McGovern, S. L.Robert, R.	2018	Obsessive-compulsive disorder after therapy for an optic pathway glioma	Excluded	Not fitting our PICO	10.1016/j.adro.2017.11.001	https://www.embase.com/search/results?subaction=viewrecord&id=L620031702&from=exporthttp://dx.doi.org/10.1016/j.adro.2017.11.001
828	C. L. Guzzetti, L.Improda, N.Pang, G.Phatarakijnirund, V.Gan, H. W.Hayward, R.Aquilina, K.Ederies, A.Spoudeas, H. A.	2016	Prospective dynamic evaluation of hypothalamo-pituitary function in 30 cases of paediatric craniopharyngioma, by hypothalamic injury and treatment; A single centre series	Excluded	Not fitting our PICO	10.1159/000449142	https://www.embase.com/search/results?subaction=viewrecord&id=L615915427&from=exporthttp://dx.doi.org/10.1159/000449142
829	C. L. Guzzetti, L.Improda, N.Pang, G.Phatarakijnirund, V.Gan, H. W.Hayward, R.Aquilina, K.Ederies, A.Spoudeas, H. A.	2016	Prospective dynamic evaluation of hypothalamo-pituitary function in paediatric craniopharyngioma, by hypothalamic injury and treatment; A single centre series	Excluded	Not fitting our PICO	10.1093/neuonc/now068.19	https://www.embase.com/search/results?subaction=viewrecord&id=L611934409&from=exporthttp://dx.doi.org/10.1093/neuonc/now068.19
830	C. L. Guzzetti, L.Hayward, R.Aquilina, K.Chang, Y. C.Spoudeas, H. A.	2018	Improved endocrine outcome with conservative surgery and early adjuvant radiation strategy in childhood craniopharyngioma: A review by treatment decade in a single centre	Excluded	Not fitting our PICO	10.1093/neuonc/noy059	https://www.embase.com/search/results?subaction=viewrecord&id=L623098217&from=exporthttp://dx.doi.org/10.1093/neuonc/noy059
831	M. L. Guzzo, L. D.Prott, F. J.Gatta, G.McGurk, M.Licitra, L.	2010	Major and minor salivary gland tumors	Excluded	Not fitting our PICO	10.1016/j.critrevonc.2009.10.004
832	R. H. Yazdi NMeadows	2021	Child Proton Beam Therapy: A qualitative study of parental views on treatment and information sources	Excluded	Not fitting our PICO	10.1016/j.radi.2020.06.016
833	C. S. H. Ha, D. C.Advani, R.Dabaja, B. S.Dhakal, S.Flowers, C. R.Hoppe, B. S.Mendenhall, N. P.Metzger, M. L.Plastaras, J. P.Roberts, K. B.Shapiro, R.Smith, S.Terezakis, S. A.Winkfield, K. M.Younes, A.Constine, L. S.	2014	ACR appropriateness criteria follow-up of Hodgkin lymphoma	Excluded	Not fitting our PICO	10.1016/j.jacr.2014.07.038
834	E. M. C. Haacke, Y.Utriainen, D.Wu, B.Wang, Y.Xia, S.He, N.Zhang, C.Wang, X.Lagana, M. M.Luo, Y.Fatemi, A.Liu, S.Gharabaghi, S.Wu, D.Sethi, S. K.Huang, F.Sun, T.Qu, F.Yadav, B. K.Ma, X.Bai, Y.Wang, M.Cheng, J.Yan, F.	2020	STrategically Acquired Gradient Echo (STAGE) imaging, part III: Technical advances and clinical applications of a rapid multi-contrast multi-parametric brain imaging method	Excluded	Not fitting our PICO	10.1016/j.mri.2019.09.006	https://www.embase.com/search/results?subaction=viewrecord&id=L2003464293&from=exporthttp://dx.doi.org/10.1016/j.mri.2019.09.006
835	D. I. Haas-Kogan, D.Paganetti, H.Esiashvili, N.Mahajan, A.Yock, T.Flampouri, S.MacDonald, S.Fouladi, M.Stephen, K.Kalapurakal, J.Terezakis, S.Kooy, H.Grosshans, D.Makrigiorgos, M.Mishra, K.Poussaint, T. Y.Cohen, K.Fitzgerald, T.Gondi, V.Liu, A.Michalski, J.Mirkovic, D.Mohan, R.Perkins, S.Wong, K.Vikram, B.Buchsbaum, J.Kun, L.	2018	National Cancer Institute Workshop on Proton Therapy for Children: Considerations Regarding Brainstem Injury	Excluded	Not fitting our PICO	10.1016/j.ijrobp.2018.01.013
836	J. L. B. Habrand, S.Datchary, J.Alapetite, C.Petras, S.Helfre, S.Feuvret, L.Calugaru, V.De Marzi, L.Bouyon-Monteau, A.Dendale, R.Kalifa, C.Grill, J.Doz, F.	2009	[Proton beam therapy in pediatric radiotherapy]	Excluded	Not fitting our PICO	10.1016/j.canrad.2009.07.001
837	J. L. B. Habrand, S.Datchary, J.Alapetite, C.Helfre, S.Grill, J.Doz, F.Beaudre, A.Demarzi, L.Petras, S.Dhermain, F.Sainte-Rose, C.	2009	Dose-escalation with photon/proton irradiation for lower-grade glioma in the pediatric age: The orsay experience	Excluded	Not fitting our PICO	10.1002/pbc.22234	https://www.embase.com/search/results?subaction=viewrecord&id=L70032152&from=exporthttp://dx.doi.org/10.1002/pbc.22234
838	J. L. B. Habrand, S.Datchary, J.Alapetite, C.Petras, S.Helfre, S.De Marzi, L.Feuvret, L.Calugaru, V.Dendale, R.Grill, J.Beaudre, A.Doz, F.	2010	Protontherapy (PT) in pediatric malignancies. The orsay experience	Excluded	Not fitting our PICO	10.1002/pbc.22779	https://www.embase.com/search/results?subaction=viewrecord&id=L70468458&from=exporthttp://dx.doi.org/10.1002/pbc.22779
839	J. L. B. Habrand, S.Datchary, J.Alapetite, C.Petras, S.Heitre, S.Feuvret, L.Calugaru, V.De Marzi, L.Beaudré, A.Negretti, L.Dhermain, F.Dendale, R.Bourhis, J.	2010	Protontherapy (PT) in pediatric malignancies. The paris-orsay experience	Excluded	Not fitting our PICO	10.1016/S0167-8140(10)80066-0	https://www.embase.com/search/results?subaction=viewrecord&id=L70322858&from=exporthttp://dx.doi.org/10.1016/S0167-8140(10)80066-0
840	J. L. D. Habrand, J.Alapetite, C.Bolle, S.Calugaru, V.Feuvret, L.Helfre, S.Stefan, D.Delacroix, S.Demarzi, L.Dendale, R.	2013	[Update of clinical programs using hadrontherapy 2008-2012]	Excluded	Not fitting our PICO	10.1016/j.canrad.2013.07.141
841	J. L. D. Habrand, J.Lagalle, P.Batalla, A.Meflah, K.	2014	Update of the hadrontherapy programs in France	Excluded	Not fitting our PICO	10.1016/j.ejmp.2014.10.045	https://www.embase.com/search/results?subaction=viewrecord&id=L71936354&from=exporthttp://dx.doi.org/10.1016/j.ejmp.2014.10.045
842	J. L. M. Habrand, H.Ferrand, R.Pontvert, D.Bondiau, P. Y.Kalifa, C.Zucker, J. M.	1999	Proton beam therapy (PT) in the management of CNS tumors in childhood	Excluded	Not fitting our PICO	10.1007/bf03038901
843	J. L. S. Habrand, P.Schwartz, L.Pontvert, D.Lenir-Cohen-Solal, C.Helfre, S.Mammar, H.Haie-Meder, C.Ferrand, R.Mazal, A.	1996	Clinical applications of proton therapy	Excluded	Not fitting our PICO	10.1016/0924-4212(96)84914-0
844	J. L. S. Habrand, F.Alapetite, C.Noel, G.El Boustany, R.Grill, J.	2006	Radiation therapy in the management of craniopharyngioma: current concepts and future developments	Excluded	Not fitting our PICO
845	J. L. S. Habrand, R.Alapetite, C.Feuvret, L.Petras, S.Datchary, J.Grill, J.Noel, G.Helfre, S.Ferrand, R.Bolle, S.Sainte-Rose, C.	2008	Proton therapy in pediatric skull base and cervical canal low-grade bone malignancies	Excluded	Not fitting our PICO	10.1016/j.ijrobp.2008.02.043
846	H. D. Haddad, C.Henriques de Figueiredo, B.Sargos, P.Caron, J.Stoeckle, E.Bui, B. N.Italiano, A.Gille, O.Kantor, G.	2011	[Helical tomotherapy for axial and paraspinal tumours: experience of Institut Bergonié (14 cases)]	Excluded	Not fitting our PICO	10.1016/j.canrad.2011.03.005
847	N. D. Haddad, L.Eugster, E.	2020	Clinical manifestations and endocrinopathies in children with craniopharyngiomas	Excluded	Not fitting our PICO	10.1159/000509566	https://www.embase.com/search/results?subaction=viewrecord&id=L632940822&from=exporthttp://dx.doi.org/10.1159/000509566
848	N. G. N. Haddad, Z. M.Rogol, A. D.Eugster, E. A.	2014	Body mass index remains stable in children with craniopharyngioma following treatment with proton beam radiation	Excluded	Not fitting our PICO		https://www.embase.com/search/results?subaction=viewrecord&id=L72338966&from=export
849	E. E. S. B. Haddock, V. R.	2020	Allergic contact dermatitis to immobilization mask used in radiation therapy	Excluded	Not fitting our PICO	10.1111/pde.14260
850	T. Hadjieva	2020	Increasing recognition of proton therapy on childhood cancer	Excluded	Not fitting our PICO		https://www.scopus.com/inward/record.uri?eid=2-s2.0-85096317394&partnerID=40&md5=9ee6064b5dae0ba9bde295531a9f669f
851	C. T. Hagel, A.Fehlert, J.Harder, J.Von Haxthausen, F.Kern, M.Von Bueren, A. O.Kordes, U.	2013	Supra- and infratentorial pediatric ependymomas differ significantly in NeuN, p75 and GFAP expression	Excluded	Not fitting our PICO	10.1007/s11060-013-1062-1	https://www.scopus.com/inward/record.uri?eid=2-s2.0-84883793031&doi=10.1007%2fs11060-013-1062-1&partnerID=40&md5=5d5812ddf11d4bca0a4c703474101ce7
852	J. W. J. Hahn, H. Y.Park, M.Yi, E. S.Park, B. K.Shin, S. H.Lee, S. H.Park, H. J.Kang, J. M.	2019	Intraventricular vancomycin therapy for intractable bacillus cereus ventriculitis	Excluded	Not fitting our PICO	10.14776/piv.2019.26.e15	https://www.embase.com/search/results?subaction=viewrecord&id=L629190765&from=exporthttp://dx.doi.org/10.14776/piv.2019.26.e15
853	R. A. B. Hälg, J.Boschung, M.Mayer, S.Lomax, A. J.Schneider, U.	2014	Measurements of the neutron dose equivalent for various radiation qualities, treatment machines and delivery techniques in radiation therapy	Excluded	Not fitting our PICO	10.1088/0031-9155/59/10/2457
854	E. J. Hall	2006	The inaugural Frank Ellis Lecture--latrogenic cancer: the impact of intensity-modulated radiotherapy	Excluded	Not fitting our PICO	10.1016/j.clon.2006.02.006
855	E. J. Hall	2006	Intensity-modulated radiation therapy, protons, and the risk of second cancers	Excluded	Not fitting our PICO	10.1016/j.ijrobp.2006.01.027
856	E. J. Hall	2009	Is there a place for quantitative risk assessment?	Excluded	Not fitting our PICO	10.1088/0952-4746/29/2a/s12
857	M. D. B. Hall, J. A.Rotondo, R. L.Hanel, R.Shah, C.Morris, C. G.Aldana, P. R.Indelicato, D. J.	2018	Risk of Radiation Vasculopathy and Stroke in Pediatric Patients Treated With Proton Therapy for Brain and Skull Base Tumors	Excluded	Not fitting our PICO	10.1016/j.ijrobp.2018.03.027
858	M. D. I. Hall, D. J.Rotondo, R.Bradley, J. A.	2018	Proton therapy for pediatric malignancies	Excluded	Not fitting our PICO	10.1007/978-3-319-43545-9_17	https://www.scopus.com/inward/record.uri?eid=2-s2.0-85043289432&doi=10.1007%2f978-3-319-43545-9_17&partnerID=40&md5=ad3048500e3cdc9f8a92323790f00d22
859	M. D. N. Hall, R.Alamdari, G.Niazi, T. N.Von Werne, K.Rubens, M.Kotecha, R.Gallardo, L.Yu, J.Hobson, M.Abrams, K.Mohler, A.Altman, N.Medina, S.Kalman, N. S.Chuong, M. D.Mehta, M. P.	2021	Change in Hippocampus Volume as a Function of Radiation Dose: Early Results From a Prospective Trial with Standardized Imaging and Morphometric Evaluation	Excluded	Not fitting our PICO	10.1016/j.ijrobp.2021.07.659	https://www.embase.com/search/results?subaction=viewrecord&id=L2014606471&from=exporthttp://dx.doi.org/10.1016/j.ijrobp.2021.07.659
860	W. A. T. Hall, C. L.	2008	Intraoperative MR-guided neurosurgery	Excluded	Not fitting our PICO	10.1002/jmri.21273	https://www.embase.com/search/results?subaction=viewrecord&id=L351214043&from=exporthttp://dx.doi.org/10.1002/jmri.21273
861	E. C. Halperin	2021	Current challenges facing pediatric radiation oncology viewed through an economics lens	Excluded	Not fitting our PICO	10.1002/pbc.28686
862	Z. L. Hamrouni, C.Lumbroso, L.D'Hermies, F.Frau, E.Mazal, A.Delacroix, S.Nauraye, C.Dendale, R.Schlienger, P.Desjardins, L.	2005	[Results of treating uveal melanoma with proton beam radiation: 10-year follow-up]	Excluded	Not fitting our PICO	10.1016/s0181-5512(05)81001-0
863	D. A. Hamstra	2014	From the guest editor: Proton therapy: current evidence, challenges, and future plans	Excluded	Not fitting our PICO	10.1097/ppo.0000000000000086
864	A. N. C. Hanania, M.Ludmir, E. B.Shah, V. S.McGovern, S. L.Grosshans, D. R.McAleer, M. F.Okcu, M. F.Baxter, P.Su, J. M.Paulino, A. C.	2020	Clinical Outcomes following Proton Beam Therapy for Sporadic Optic Pathway Glioma	Excluded	Not fitting our PICO	10.1016/j.ijrobp.2020.07.1521	https://www.embase.com/search/results?subaction=viewrecord&id=L2007856631&from=exporthttp://dx.doi.org/10.1016/j.ijrobp.2020.07.1521
865	A. N. P. Hanania, A. C.Ludmir, E. B.Shah, V. S.Su, J. M.McGovern, S. L.Baxter, P. A.McAleer, M. F.Grosshans, D. R.Okcu, M. F.Chintagumpala, M. M.	2021	Early radiotherapy preserves vision in sporadic optic pathway glioma	Excluded	Not fitting our PICO	10.1002/cncr.33497
866	A. H. I. Handeland, D. J.Fjæra, L. F.Ytre-Hauge, K. S.Pettersen, H. E. S.Lassen-Ramshad, Y.Muren, L. P.Stokkevåg, C. H.	2022	RBE models of brainstem toxicity from proton therapy of paediatric ependymoma	Excluded	Not fitting our PICO	10.1016/S0167-8140(22)02591-9	https://www.embase.com/search/results?subaction=viewrecord&id=L2018471962&from=exporthttp://dx.doi.org/10.1016/S0167-8140(22)02591-9
867	T. C. O. Hankinson, A. T.Canoll, P.Garvin, J. H.Kazim, M.Bruce, J. N.Feldstein, N. A.Anderson, R. C. E.	2008	Intraorbital and intracranial soft-tissue glomus tumor in an 8-year-old child. Case report	Excluded	Not fitting our PICO	10.3171/PED/2008/1/5/389	https://www.embase.com/search/results?subaction=viewrecord&id=L351670707&from=exporthttp://dx.doi.org/10.3171/PED/2008/1/5/389
868	J. N. Hara, C.Shichino, H.Kuroda, T.Hishiki, T.Soejima, T.Mori, T.Matsumoto, K.Sasahara, Y.Iehara, T.Miyamura, T.Kosaka, Y.Takimoto, T.Nakagawara, A.Tajiri, T.	2022	Outcome of children with relapsed high-risk neuroblastoma in Japan and analysis of the role of allogeneic hematopoietic stem cell transplantation	Excluded	Not fitting our PICO	10.1093/jjco/hyac007
869	M. K. Harada, F.Takai, Y.Nakajima, T.Ushijima, K.Kobayashi, H.Satoh, T.Tozawa, A.Sugimoto, K.Saji, S.Shimizu, C.Akiyama, K.Bando, H.Kuwahara, A.Furui, T.Okada, H.Kawai, K.Shinohara, N.Nagao, K.Kitajima, M.Suenobu, S.Soejima, T.Miyachi, M.Miyoshi, Y.Yoneda, A.Horie, A.Ishida, Y.Usui, N.Kanda, Y.Fujii, N.Endo, M.Nakayama, R.Hoshi, M.Yonemoto, T.Kiyotani, C.Okita, N.Baba, E.Muto, M.Kikuchi, I.Morish…	2022	Japan Society of Clinical Oncology Clinical Practice Guidelines 2017 for fertility preservation in childhood, adolescent, and young adult cancer patients: part 1	Excluded	Not fitting our PICO	10.1007/s10147-021-02081-w
870	C. H. Hardwidge, S.	2012	Tumours of the central nervous system	Excluded	Not fitting our PICO	10.1016/j.mpsur.2011.12.008	https://www.scopus.com/inward/record.uri?eid=2-s2.0-84857700153&doi=10.1016%2fj.mpsur.2011.12.008&partnerID=40&md5=6997ba01e73b9339ccbda6c064ce4c57
871	P. B. Hardy, P.	2008	What are the potential benefits and limitations of particle therapy in the treatment of paediatric malignancies?	Excluded	Not fitting our PICO	10.1017/S1460396907006218	https://www.scopus.com/inward/record.uri?eid=2-s2.0-41549112020&doi=10.1017%2fS1460396907006218&partnerID=40&md5=0f95181e0dbb5089e20e3959f4cb6f49
872	S. B. B. Harrabi, N.Mohr, A.Haberer, T.Herfarth, K.Combs, S. E.Debus, J.Adeberg, S.	2016	Dosimetric advantages of proton therapy over conventional radiotherapy with photons in young patients and adults with low-grade glioma	Excluded	Not fitting our PICO	10.1007/s00066-016-1005-9
873	J. H. Z. Harreld, P.Sabin, N. D.Edwards, A.Han, Y.Li, Y.Bieri, O.Khan, R. B.Gajjar, A.Robinson, G.Merchant, T. E.	2022	Pretreatment Normal WM Magnetization Transfer Ratio Predicts Risk of Radiation Necrosis in Patients with Medulloblastoma	Excluded	Not fitting our PICO	10.3174/ajnr.A7393
874	J. L. A. D. M. Harris, T. E.Lucas, J. T.	2019	Risk factors for Cardiovascular Disease in Pediatric Patients Undergoing Proton Radiotherapy: An Assessment of Baseline Risk Factors and Call for Screening	Excluded	Not fitting our PICO	10.1016/j.ijrobp.2019.06.1092	https://www.embase.com/search/results?subaction=viewrecord&id=L2002633972&from=exporthttp://dx.doi.org/10.1016/j.ijrobp.2019.06.1092
875	V. K. Harrod, C.Brown, S.George, T.	2016	Early development of low-grade bone neoplasm after radiation therapy in brain tumor patients	Excluded	Not fitting our PICO	10.1093/neuonc/now081.47	https://www.embase.com/search/results?subaction=viewrecord&id=L611934107&from=exporthttp://dx.doi.org/10.1093/neuonc/now081.47
876	C. T. Hart, M.Hanrahan, D.McCarthy, A.	2017	Evolving neurology years after cranial proton beam therapy	Excluded	Not fitting our PICO	10.1111/dmcn.13623	https://www.embase.com/search/results?subaction=viewrecord&id=L620214668&from=exporthttp://dx.doi.org/10.1111/dmcn.13623
877	R. I. H.-K. Hartman, C. E.	2014	Proton therapy and radiation sensitivity in dyskeratosis congenita	Excluded	Not fitting our PICO	10.1097/MPH.0b013e31828e5d5a
878	W. F. G. Hartsell, D.Ketch, T. D.Caron, J.Metz, J. M.Mehta, M. P.	2016	Proton therapy in the USA from 2012 to 2014 dincreasing treatment of pediatric, lung, head and neck, gastrointestinal, and breast cancers, but no increase in prostate cancer treatments: A study from the national association for proton therapy	Excluded	Not fitting our PICO	10.1016/j.ijrobp.2016.06.331	https://www.embase.com/search/results?subaction=viewrecord&id=L618886815&from=exporthttp://dx.doi.org/10.1016/j.ijrobp.2016.06.331
879	T. S. Hashimoto, S.Takao, S.Terasaka, S.Iguchi, A.Kobayashi, H.Mori, T.Yoshimura, T.Matsuo, Y.Tamura, M.Matsuura, T.Ito, Y. M.Onimaru, R.Shirato, H.	2019	Clinical experience of craniospinal intensity-modulated spot-scanning proton therapy using large fields for central nervous system medulloblastomas and germ cell tumors in children, adolescents, and young adults	Excluded	Not fitting our PICO	10.1093/jrr/rrz022
880	T. T. Hashimoto, K.Fukumitsu, N.Igaki, H.Hata, M.Kagei, K.Sugahara, S.Ohara, K.Matsuzaki, Y.Akine, Y.	2006	Repeated proton beam therapy for hepatocellular carcinoma	Excluded	Not fitting our PICO	10.1016/j.ijrobp.2005.11.043
881	T. T. Hashimoto, S.Iguchi, A.Yamaguchi, S.Kobayashi, H.Sugiyama, M.Ho, Y. C.Mori, T.Takao, S.Matsuura, T.Onimaru, R.Shimizu, S.Shirato, H.	2017	Benefits of craniospinal intensity-modulated proton beam therapy in reducing the myelosuppression for adolescent germ cell tumors: Two case reports	Excluded	Not fitting our PICO	10.1002/pbc.26872	https://www.embase.com/search/results?subaction=viewrecord&id=L619369218&from=exporthttp://dx.doi.org/10.1002/pbc.26872
882	T. Y. Hashimoto, S.Mori, T.Iguchi, A.Ishi, Y.Motegi, H.Onimaru, R.Manabe, A.Shimizu, S.Aoyama, H.	2020	Proton beam therapy for patients with intracranial ependymoma under 3 years old: Initial clinical outcomes	Excluded	Not fitting our PICO	10.1093/neuonc/noaa222	https://www.embase.com/search/results?subaction=viewrecord&id=L634130558&from=exporthttp://dx.doi.org/10.1093/neuonc/noaa222
883	M. T. Hasselblatt, C.Federico, A.Bens, S.Hellström, M.Casar-Borota, O.Kordes, U.Neumann, J. E.Dottermusch, M.Rodriguez, F. J.Lo, A. C.Cheng, S.Hendson, G.Hukin, J.Hartmann, C.Koch, A.Capper, D.Siebert, R.Paulus, W.Nemes, K.Johann, P. D.Frühwald, M. C.Kool, M.	2022	Low-grade diffusely infiltrative tumour (LGDIT), SMARCB1-mutant: A clinical and histopathological distinct entity showing epigenetic similarity with ATRT-MYC	Excluded	Not fitting our PICO	10.1111/nan.12797	https://www.scopus.com/inward/record.uri?eid=2-s2.0-85124709336&doi=10.1111%2fnan.12797&partnerID=40&md5=74875fd6d058dfc5aaf71b78756ad81e
884	M. T. Hata, K.Sugahara, S.Fukumitsu, N.Hashimoto, T.Ohnishi, K.Nemoto, K.Ohara, K.Matsuzaki, Y.Akine, Y.	2006	Proton beam therapy for hepatocellular carcinoma patients with severe cirrhosis	Excluded	Not fitting our PICO	10.1007/s00066-006-1564-2
885	J. A. R. Hattangadi, B.Yock, T. I.Broussard, G.Friedmann, A. M.Huang, M.Chen, Y. L.Lu, H. M.Kooy, H.MacDonald, S. M.	2012	Proton radiotherapy for high-risk pediatric neuroblastoma: early outcomes and dose comparison	Excluded	Not fitting our PICO	10.1016/j.ijrobp.2011.08.035
886	J. E. Hattangadi, B.Winey, B.Duigenan, S.Huang, M.Yock, T.	2012	Radiation recall myositis in pediatric Ewing sarcoma	Excluded	Not fitting our PICO	10.1002/pbc.23374
887	H. R. Hauswald, S.Ecker, S.Kessel, K. A.Herfarth, K.Debus, J.Combs, S. E.	2012	First experiences in treatment of low-grade glioma grade I and II with proton therapy	Excluded	Not fitting our PICO	10.1186/1748-717x-7-189
888	N. Hawkes	2012	UK to spend 250m pound on proton beam treatment despite no appraisal by NICE	Excluded	Not fitting our PICO	10.1136/bmj.e2627	https://www.embase.com/search/results?subaction=viewrecord&id=L364998304&from=exporthttp://dx.doi.org/10.1136/bmj.e2627
889	N. Hawkes	2014	Advantages of proton beam therapy in Ashya King's type of cancer are small, doctors say	Excluded	Not fitting our PICO	10.1136/bmj.g5610	https://www.embase.com/search/results?subaction=viewrecord&id=L373980499&from=exporthttp://dx.doi.org/10.1136/bmj.g5610
890	K. B. Haworth, D. R.Folkerth, R.Ligon, K. L.Tekautz, T.Finlay, J. L.	2017	Infantile tectal gliomas: Low-grade until proven otherwise	Excluded	Not fitting our PICO	10.1093/neuonc/nox083	https://www.embase.com/search/results?subaction=viewrecord&id=L620678249&from=exporthttp://dx.doi.org/10.1093/neuonc/nox083
891	Y. M. Hayashi, M.Akutsu, H.Takano, S.Matsumura, A.Okumura, T.Kawabe, T.Zenkoh, J.Sakurai, H.Tsuboi, K.	2016	Hyperfractionated high-dose proton beam radiotherapy for clival chordomas after surgical removal	Excluded	Not fitting our PICO	10.1259/bjr.20151051
892	C. W. Hayhurst, D.Yousaf, J.Ichardson, D. R.Pizer, B.Mallucci, C.	2013	Skull base surgery for tumors in children: Long-term clinical and functional outcome. Clinical article	Excluded	Not fitting our PICO	10.3171/2013.1.PEDS12120	https://www.embase.com/search/results?subaction=viewrecord&id=L368914827&from=exporthttp://dx.doi.org/10.3171/2013.1.PEDS12120
893	K. A. J. Hebert, S.Yu, W.Wang, M.Veeramachaneni, R.Sandulache, V. C.Sikora, A. G.Bonnen, M. D.Annapragada, A. V.Corry, D.Kheradmand, F.Pandita, R. K.Ludwig, M. S.Pandita, T. K.Huang, S.Coarfa, C.Grimm, S. L.Perera, D.Miles, G.Ghebre, Y. T.	2021	Esomeprazole enhances the effect of ionizing radiation to improve tumor control	Excluded	Not fitting our PICO	10.18632/oncotarget.28008
894	J. T. M. Heermans, J. H.Ferrer, F. A., Jr.	2020	Local Control of Perineal Rhabdomyosarcoma: Are Current Recommendations Adequate?	Excluded	Not fitting our PICO	10.1016/j.urology.2019.11.011
895	J. H. B. Heimovaara, J.Free, J.Bolt, R. A.Gort, E. M.Depuydt, T.Boso Martinez, C.Schoots, M. H.van Gerwen, M.van den Heuvel-Eibrink, M.Langendijk, J. A.Schröder, C. P.Amant, F.Gordijn, S. J.Oldehinkel, E.	2022	Proton therapy of a pregnant patient with nasopharyngeal carcinoma	Excluded	Not fitting our PICO	10.1016/j.ctro.2022.04.014
896	F. B. Heinzelmann, C.Peters, S.Stock, A.Schulze-Schleithoff, S.Frisch, S.Timmermann, B.	2022	Computerized Risk Modeling of Imaging Changes and Radionecrosis After Proton Beam Therapy for Childhood Brain Tumors	Excluded	Not fitting our PICO	10.1002/mp.15769	https://www.embase.com/search/results?subaction=viewrecord&id=L638555329&from=exporthttp://dx.doi.org/10.1002/mp.15769
897	F. T. Heinzelmann, D.Lamprecht, U.Kaulich, T. W.Fuchs, J.Seitz, G.Ebinger, M.Handgretinger, R.Bamberg, M.Weinmann, M.	2011	Comparison of different adjuvant radiotherapy approaches in childhood bladder/prostate rhabdomyosarcoma treated with conservative surgery	Excluded	Not fitting our PICO	10.1007/s00066-011-2261-3
898	A. M. K. Heitzer, L. S.Minard, C. G.Stafford, C.Grosshans, D. R.Okcu, M. F.Raghubar, K. P.Gragert, M.McCurdy, M.Warren, E. H.Gomez, J.Ris, M. D.Paulino, A. C.Chintagumpala, M.	2021	Treatment age and neurocognitive outcomes following proton beam radiotherapy for pediatric low- and intermediate-grade gliomas	Excluded	Not fitting our PICO	10.1002/pbc.29096
899	M. M. Hemenway, J.Macy, M.Foreman, N.Rush, S.	2012	Brainstem low grade tumors presenting with BRAF V600E mutation and successful treatment with vemurafenib	Excluded	Not fitting our PICO	10.1093/neuonc/nos092	https://www.embase.com/search/results?subaction=viewrecord&id=L70813428&from=exporthttp://dx.doi.org/10.1093/neuonc/nos092
900	H. P. Henjum, S.Stokkevåg, C. H.Tjelta, J.Ytre-Hauge, K. S.	2022	Exploration of RBE optimization in proton arc therapy	Excluded	Not fitting our PICO	10.1016/S0167-8140(22)03690-8	https://www.embase.com/search/results?subaction=viewrecord&id=L2018472706&from=exporthttp://dx.doi.org/10.1016/S0167-8140(22)03690-8
901	O. M. M. Henriksen, L.Law, I.	2016	Clinical PET/MR Imaging in Dementia and Neuro-Oncology	Excluded	Not fitting our PICO	10.1016/j.cpet.2016.05.003	https://www.embase.com/search/results?subaction=viewrecord&id=L612646170&from=exporthttp://dx.doi.org/10.1016/j.cpet.2016.05.003
902	P. G. Herman, J. P.Marianowski, R.Lot, G.Wassef, M.George, B.Tran Ba Huy, P.	1996	[Therapeutic management of craniocervical chordoma]	Excluded	Not fitting our PICO
903	A. M. J. Hersh, G. I.Shimony, N.	2022	Surgical approaches to intramedullary spinal cord astrocytomas in the age of genomics	Excluded	Not fitting our PICO	10.3389/fonc.2022.982089	https://www.scopus.com/inward/record.uri?eid=2-s2.0-85138327962&doi=10.3389%2ffonc.2022.982089&partnerID=40&md5=7586f0f7d2a795a4406c81f996349428
904	D. S. M. Hersh, K.Nguyen, V.Elijovich, L.Choudhri, A. F.Lee-Diaz, J. A.Khan, R. B.Vaughn, B.Klimo, P.	2019	Evaluation and treatment of children with radiation-induced cerebral vasculopathy	Excluded	Not fitting our PICO	10.3171/2019.7.Peds19188
905	B. L. Z. Hershey, R. A.	1986	Magnetic resonance imaging of the child's brain	Excluded	Not fitting our PICO	10.1007/bf00270837
906	S. L. A. Hervey-Jumper, D. B.Wang, A. C.He, X.Maher, C. O.Robertson, P. L.Garton, H. J. L.Fan, X.Muraszko, K. M.Camelo-Piragua, S.	2014	The role of CD133+ cells in a recurrent embryonal tumor with abundant neuropil and true rosettes (ETANTR)	Excluded	Not fitting our PICO	10.1111/bpa.12079	https://www.scopus.com/inward/record.uri?eid=2-s2.0-84890786185&doi=10.1111%2fbpa.12079&partnerID=40&md5=91dc2476715341ce23b3198ba741ad09
907	C. B. I. Hess, D. J.Paulino, A. C.Hartsell, W. F.Hill-Kayser, C. E.Perkins, S. M.Mahajan, A.Laack, N. N.Ermoian, R. P.Chang, A. L.Wolden, S. L.Mangona, V. S.Kwok, Y.Breneman, J. C.Perentesis, J. P.Gallotto, S. L.Weyman, E. A.Bajaj, B. V.Lawell, M. P.Yeap, B. Y.Yock, T. I.	2018	An update from the Pediatric Proton Consortium Registry	Excluded	Not fitting our PICO	10.3389/fonc.2018.00165	https://www.scopus.com/inward/record.uri?eid=2-s2.0-85047398386&doi=10.3389%2ffonc.2018.00165&partnerID=40&md5=ed667fb648b2aec60b8293e0f32ac676
908	C. B. S. Hess, J.Gaudet, D.Gallotto, S.Weyman, E. A.Ebb, D. H.MacDonald, S.Tarbell, N. J.Yock, T. I.	2017	In childhood medulloblastoma the sequencing of chemotherapy prior to radiation therapy does not compromise disease control	Excluded	Not fitting our PICO	10.1016/j.ijrobp.2017.06.1965	https://www.embase.com/search/results?subaction=viewrecord&id=L618559488&from=exporthttp://dx.doi.org/10.1016/j.ijrobp.2017.06.1965
909	C. B. T. Hess, H. M.Benedict, S. H.Seibert, J. A.Wong, K.Vaughan, A. T.Chen, A. M.	2016	Exposure Risks Among Children Undergoing Radiation Therapy: Considerations in the Era of Image Guided Radiation Therapy	Excluded	Not fitting our PICO	10.1016/j.ijrobp.2015.12.372	https://www.embase.com/search/results?subaction=viewrecord&id=L618885951&from=exporthttp://dx.doi.org/10.1016/j.ijrobp.2016.06.2003								Incidence, risk factors, and dose-response relationship of secondary papillary thyroid carcinoma in children with posterior fossa ependymoma treated with photon irradiation	International Journal of Radiation Oncology	96	2	E550-E551	https://www.embase.com/search/results?subaction=viewrecord&id=L618885951&from=exporthttp://dx.doi.org/10.1016/j.ijrobp.2016.06.2003	10.1016/j.ijrobp.2016.06.2003	adolescentadultbiopsycancer surgerycancer survivalchildcohort analysisdeathdiagnosisdose responseependymomafemalefollow upfractionationhumanhuman tissueincidenceirradiationmajor clinical studymalemaximum permissible doseoverall survivalphotonposterior fossapredictionproton therapyradiotherapyretrospective studyrisk assessmentrisk factorsecond cancersurvivorthyroid nodulethyroid papillary carcinom…	Purpose/Objective(s): The linear-no-threshold model remains an accepted but imperfect method for predicting mutagenic risk following ionizing radiation. A paucity of correlation of dose with clinical data has prevented a complete understanding of the secondary malignancy risk after low-dose exposure. Secondary malignancies following radiation therapy in children provide a means to assess models f…
910	C. Y. Hess, B.Sahasakmontri, J.Lawell, M.Weyman, E.Gallotto, S.Bajaj, B.Sieger, K.MacDonald, S.Marcus, K.Kieran, M.Huang, M.Tarbell, N.Ebb, D.Yock, T.	2018	Re-evaluating the sequencing of radiotherapy and chemotherapy in pediatric medulloblastoma	Excluded	Not fitting our PICO	10.1093/neuonc/noy148	https://www.embase.com/search/results?subaction=viewrecord&id=L628634773&from=exporthttp://dx.doi.org/10.1093/neuonc/noy148
911	K. F. Hidaka, H.Hosaka, S.Muroi, A.Yamamoto, T.Mizumoto, M.Sakurai, H.Takada, H.	2021	Cognitive Functions of Pediatric Brain Tumor Survivors Treated With Proton Beam Therapy: A Case Series	Excluded	Not fitting our PICO	10.1097/mph.0000000000002011
912	R. M. P. Hill, S. L. A.Timmermann, B.Dufour, C.Aquilina, K.Avula, S.Donovan, L.Lequin, M.Pietsch, T.Thomale, U.Tippelt, S.Wesseling, P.Rutkowski, S.Clifford, S. C.Pfister, S. M.Bailey, S.Fleischhack, G.	2022	Relapsed medulloblastoma in pre-irradiated patients: Current practice for diagnostics and treatment	Excluded	Not fitting our PICO	10.3390/cancers14010126	https://www.scopus.com/inward/record.uri?eid=2-s2.0-85121720651&doi=10.3390%2fcancers14010126&partnerID=40&md5=45a5d2feea497ba4938b372376b82bbb
913	C. E. G. Hill-Kayser, P.Volz, E.Lustig, R. A.Tochner, Z.Hahn, S. M.Maity, A.	2015	Factors associated with event reporting in the pediatric radiation oncology population using an electronic incident reporting system	Excluded	Not fitting our PICO	10.1016/j.prro.2015.06.001									C	(interruption	in	care	process),	or	D	(inconvenience).	Data	for	pediatric	patients	for	whom	events	were	entered	were	reviewed	retrospectively	and	compared	to	the	entire	treated	pediatric	population.	RESULTS:	Over	2	years,	503	pediatric	patients
914	C. E. L. Hill-Kayser, R. A.Minturn, J. E.Both, S.Waanders, A. J.Belasco, J. B.Armstrong, C.Phillips, P. C.Fisher, M. J.	2014	Outcomes after proton radiotherapy (RT) for infratentorial brain tumors in infants and very young children	Excluded	Not fitting our PICO	10.1093/neuonc/nou080	https://www.embase.com/search/results?subaction=viewrecord&id=L71505997&from=exporthttp://dx.doi.org/10.1093/neuonc/nou080
915	C. E. L. Hill-Kayser, R. A.Minturn, J. E.Both, S.Waanders, A. J.Belasco, J. B.Armstrong, C.Phillips, P.Fisher, M. J.	2014	Proton radiation for treatment of infratentorial brain tumors in infants and very young children	Excluded	Not fitting our PICO		https://www.embase.com/search/results?subaction=viewrecord&id=L71523439&from=export
916	C. E. P. Hill-Kayser, I.Lustig, R. A.Fisher, M. J.Both, S.Belasco, J. B.Cole, K. A.Waanders, A. J.Phillips, P. C.Minturn, J. E.	2014	Proton radiation for treatment of localized ependymoma in children	Excluded	Not fitting our PICO	10.1093/neuonc/nou080	https://www.embase.com/search/results?subaction=viewrecord&id=L71505998&from=exporthttp://dx.doi.org/10.1093/neuonc/nou080
917	C. E. P. Hill-Kayser, I.Lustig, R. A.Fisher, M. J.Both, S.Belasco, J. B.Cole, K. A.Waanders, A. J.Phillips, P.Minturn, J. E.	2014	Outcomes after proton radiotherapy for localized childhood ependymoma (EP)	Excluded	Not fitting our PICO		https://www.embase.com/search/results?subaction=viewrecord&id=L71523515&from=export
918	C. E. T. Hill-Kayser, Z.Li, Y.Kurtz, G.Lustig, R. A.James, P.Balamuth, N.Womer, R.Mattei, P.Grupp, S.Mosse, Y. P.Maris, J. M.Bagatell, R.	2019	Outcomes After Proton Therapy for Treatment of Pediatric High-Risk Neuroblastoma	Excluded	Not fitting our PICO	10.1016/j.ijrobp.2019.01.095
919	C. K. Hill-Kayser, M.	2015	Brainstem-sparing craniospinal irradiation delivered with pencil beam scanning proton therapy	Excluded	Not fitting our PICO	10.1002/pbc.25378
920	C. T. Hill-Kayser, Z.Both, S.Lustig, R.Reilly, A.Balamuth, N.Womer, R.Maris, J.Grupp, S.Bagatell, R.	2013	Proton versus photon radiation therapy for patients with high-risk neuroblastoma: the need for a customized approach	Excluded	Not fitting our PICO	10.1002/pbc.24606
921	C. T. Hill-Kayser, Z.Fisher, M.Minturn, J.Belasco, J.Bagatell, R.Balamuth, N.Womer, R.Reilly, A.Phillips, P.Lustig, R. A.	2014	Proton radiation for treatment of children less than 18 months of age	Excluded	Not fitting our PICO	10.1002/pbc.25314	https://www.embase.com/search/results?subaction=viewrecord&id=L71655907&from=exporthttp://dx.doi.org/10.1002/pbc.25314
922	M. G. Hillbrand, D.Gadner, H.Pötter, R.Dieckmann, K.	2008	Abdominal cancer during early childhood: a dosimetric comparison of proton beams to standard and advanced photon radiotherapy	Excluded	Not fitting our PICO	10.1016/j.radonc.2008.06.012
923	S. M. D. Hiniker, S. S.	2015	Recent advances in understanding and managing rhabdomyosarcoma	Excluded	Not fitting our PICO	10.12703/p7-59
924	E. F. Hirano, H.Onoe, T.Kumar, V.Shirato, H.Kawabuchi, K.	2014	Cost-effectiveness analysis of cochlear dose reduction by proton beam therapy for medulloblastoma in childhood	Excluded	Not fitting our PICO	10.1093/jrr/rrt112
925	A. S. L. Ho, M.Zalt, C.Morris, L. G. T.Chen, I.Melany, M.Ali, N.Patio, C.Chen, Y.Mallen St-Clair, J.Braunstein, G. D.Sacks, W. L.Zumsteg, Z. S.	2019	Mortality Risk of Nonoperative Papillary Thyroid Carcinoma: A Corollary for Active Surveillance	Excluded	Not fitting our PICO	10.1089/thy.2019.0060
926	E. S. Q. B. Ho, S. A.Mullaney, L. M.	2017	A review of dosimetric and toxicity modeling of proton versus photon craniospinal irradiation for pediatrics medulloblastoma	Excluded	Not fitting our PICO	10.1080/0284186x.2017.1324207
927	S. Q. E. M. Ho, L. M.Barrett, S. A.	2017	Treatment outcomes of proton craniospinal irradiation for paediatric medulloblastoma	Excluded	Not fitting our PICO		https://www.embase.com/search/results?subaction=viewrecord&id=L618190272&from=export
928	B. L. N. Hoch, G. P.Liebsch, N. J.Rosenberg, A. E.	2006	Base of skull chordomas in children and adolescents: a clinicopathologic study of 73 cases	Excluded	Not fitting our PICO	10.1097/01.pas.0000209828.39477.ab
929	S. B. Höcht, N. E.Nausner, M.Kreusel, K. M.Kluge, H.Heese, J.Heufelder, J.Cordini, D.Homeyer, H.Fuchs, H.Martus, P.Foerster, M. H.Wiegel, T.Hinkelbein, W.	2004	Proton therapy of uveal melanomas in Berlin. 5 years of experience at the Hahn-Meitner Institute	Excluded	Not fitting our PICO	10.1007/s00066-004-1222-5
930	S. W. Höcht, J.Bechrakis, N. E.Schäfer, C.Heufelder, J.Cordini, D.Kluge, H.Foerster, M.Hinkelbein, W.	2006	Proton or photon irradiation for hemangiomas of the choroid? A retrospective comparison	Excluded	Not fitting our PICO	10.1016/j.ijrobp.2006.04.051
931	B. A. C. Hoeben, C.Timmermann, B.Mandeville, H. C.Gandola, L.Dieckmann, K.Ramos Albiac, M.Magelssen, H.Lassen-Ramshad, Y.Ondrová, B.Ajithkumar, T.Alapetite, C.Balgobind, B. V.Bolle, S.Cameron, A. L.Davila Fajardo, R.Dietzsch, S.Dumont Lecomte, D.van den Heuvel-Eibrink, M. M.Kortmann, R. D.Laprie, A.Melchior, P.Padovani, L.Rombi, B.Scarzello, G.Schwarz, R.Seiersen, K.Seravalli, E.Thorp, N.Whitfiel…	2019	Management of vertebral radiotherapy dose in paediatric patients with cancer: consensus recommendations from the SIOPE radiotherapy working group	Excluded	Not fitting our PICO	10.1016/s1470-2045(19)30034-8
932	C. Hoeppner	2016	Proton pearls: Nursing clinical care management for proton beam radiation	Excluded	Not fitting our PICO	10.1093/neuonc/now079.11	https://www.embase.com/search/results?subaction=viewrecord&id=L611934293&from=exporthttp://dx.doi.org/10.1093/neuonc/now079.11
933	C. G. Hoerig, A.Pathare, J.Dao, T.Amzajerdi, A. N.Loudon, W.Plant-Fox, A.Olaya, J.Abongwa, C.	2021	Primary intracranial Ewing Sarcoma in a 12 month old male	Excluded	Not fitting our PICO	10.1093/neuonc/noab090	https://www.embase.com/search/results?subaction=viewrecord&id=L635831081&from=exporthttp://dx.doi.org/10.1093/neuonc/noab090
934	K. E. Y. Hoffman, T. I.	2009	Radiation therapy for pediatric central nervous system tumors	Excluded	Not fitting our PICO	10.1177/0883073809342275
935	A. O. Hoffmann, B.Moteabbed, M.Yan, S.Bortfeld, T.Knopf, A.Fuchs, H.Georg, D.Seco, J.Spadea, M. F.Jäkel, O.Kurz, C.Parodi, K.	2020	MR-guided proton therapy: a review and a preview	Excluded	Not fitting our PICO	10.1186/s13014-020-01571-x
936	D. J. L. Hoh, C. Y.Pagnini, P. G.Yu, C.Wang, M. Y.Apuzzo, M. L. J.	2007	Chained lightning, Part I: Exploitation of energy and radiobiological principles for therapeutic purposes	Excluded	Not fitting our PICO	10.1227/01.neu.0000279720.83026.49	https://www.scopus.com/inward/record.uri?eid=2-s2.0-34547632874&doi=10.1227%2f01.neu.0000279720.83026.49&partnerID=40&md5=8ff11405cc89d79f66c116c2454010f6
937	M. I. Hol, D.Rotondo, R.Mailhot, R.Uezono, H.Bradley, J.	2019	Modeling Early Dose-Effect Bone Changes in Children Irradiated for Embryonal Rhabdomyosarcoma of the Orbit	Excluded	Not fitting our PICO	10.1016/j.ijrobp.2019.07.039	https://www.embase.com/search/results?subaction=viewrecord&id=L2003394067&from=exporthttp://dx.doi.org/10.1016/j.ijrobp.2019.07.039
938	M. L. F. I. Hol, D. J.Rotondo, R. L.Mailhot Vega, R. B.Uezono, H.Lockney, N. A.Sandler, E.Bradley, J. A.	2020	Dose-Effect Analysis of Early Changes in Orbital Bone Morphology After Radiation Therapy for Rhabdomyosarcoma	Excluded	Not fitting our PICO	10.1016/j.prro.2019.10.002
939	M. L. I. Hol, D. J.Rotondo, R. L.Mailhot-Vega, R. B.Uezono, H.Bradley, J. A.	2019	Factors Affecting Facial Asymmetry in Children Irradiated for Embryonal Rhabdomyosarcoma of the Orbit	Excluded	Not fitting our PICO	10.1016/j.ijrobp.2019.06.1084	https://www.embase.com/search/results?subaction=viewrecord&id=L2002634179&from=exporthttp://dx.doi.org/10.1016/j.ijrobp.2019.06.1084
940	A. K. Hollander, M.Both, S.Lustig, R. A.Tochner, Z.Hill- Kayser, C. E.	2013	Pencil beam scanning (PBS) proton therapy in a fixed-beam room for treatment of pediatric brain tumors	Excluded	Not fitting our PICO	10.1016/j.ijrobp.2013.06.1571	https://www.embase.com/search/results?subaction=viewrecord&id=L71186990&from=exporthttp://dx.doi.org/10.1016/j.ijrobp.2013.06.1571
941	A. L. Hollander, R. A.Tochner, Z.Paltin, I.Both, S.Zhai, H.Fisher, M. J.Minturn, J. E.Phillips, P.Hill-Kayser, C. E.	2014	Acute toxicities and treatment outcomes for pediatric medulloblastoma patients treated with proton-based craniospinal irradiation	Excluded	Not fitting our PICO	10.1002/pbc.25314	https://www.embase.com/search/results?subaction=viewrecord&id=L71655725&from=exporthttp://dx.doi.org/10.1002/pbc.25314
942	E. B. M. Holliday, H. S.Somerson, J. S.Rhines, L. D.Mahajan, A.Brown, P. D.Grosshans, D. R.	2015	Postoperative proton therapy for chordomas and chondrosarcomas of the spine: adjuvant versus salvage radiation therapy	Excluded	Not fitting our PICO	10.1097/brs.0000000000000804									patients	as	receiving	salvage	treatment,	as	determined	by	initiation	of	radiation	therapy	after	primary	surgery	or	local	recurrence,	respectively.	The	median	radiation	dose	delivered	was	70	Gy	relative	biologic	effectiveness	(range:	56-78	Gy	relative	biologic
943	W. M. Hollingworth, L. S.Lenkinski, R. E.Shibata, D. K.Bernal, B.Zurakowski, D.Comstock, B.Jarvik, J. G.	2006	A systematic literature review of magnetic resonance spectroscopy for the characterization of brain tumors	Excluded	Not fitting our PICO		https://www.embase.com/search/results?subaction=viewrecord&id=L44260118&from=export
944	D. E. H. Holt, S. M.Kalapurakal, J. A.Breneman, J. C.Shiao, J. C.Boik, N.Cooper, B. T.Dorn, P. L.Hall, M. D.Logie, N.Lucas, J. T., Jr.MacEwan, I. J.Olson, A. C.Palmer, J. D.Patel, S.Pater, L. E.Surgener, S.Tsang, D. S.Vogel, J. H.Wojcik, A.Wu, C. C.Milgrom, S. A.	2021	Improving the Pediatric Patient Experience During Radiation Therapy-A Children's Oncology Group Study	Excluded	Not fitting our PICO	10.1016/j.ijrobp.2020.09.002
945	A. F. Holtzman, S.Li, Z.Mendenhall, N. P.Hoppe, B. S.	2013	Proton therapy in a pediatric patient with stage III Hodgkin lymphoma	Excluded	Not fitting our PICO	10.3109/0284186x.2013.765966
946	A. L. R. Holtzman, R. L.Rutenberg, M. S.Indelicato, D. J.Morris, C. G.Mendenhall, W. M.	2018	A prospective outcomes study of proton therapy for skull-base chondrosarcomas	Excluded	Not fitting our PICO	10.1055/s-0038-1633589	https://www.embase.com/search/results?subaction=viewrecord&id=L621380359&from=exporthttp://dx.doi.org/10.1055/s-0038-1633589
947	J. K. Holzapfel, D.Schmidt, R.Pietsch, T.Warmuth-Metz, M.Bison, B.Krauss, J.Kortmann, R. D.Timmermann, B.Thomale, U. W.Albert, M. H.Hernáiz Driever, P.Witt, O.Gnekow, A. K.	2020	Favorable prognosis in pediatric brainstem low-grade glioma: Report from the German SIOP-LGG 2004 cohort	Excluded	Not fitting our PICO	10.1002/ijc.32734	https://www.embase.com/search/results?subaction=viewrecord&id=L2003783793&from=exporthttp://dx.doi.org/10.1002/ijc.32734
948	C. K. Hong, A.Omay, E. Z. E.Huttner, A.Marks, A.Diluna, M.Kahle, K.	2018	Genetic alterations driving spinal intramedullary metastases of a histone-mutated diffuse midline pineal glioma	Excluded	Not fitting our PICO	10.1093/neuonc/noy148	https://www.embase.com/search/results?subaction=viewrecord&id=L628634361&from=exporthttp://dx.doi.org/10.1093/neuonc/noy148
949	C. K. Hong, A.Fomchenko, E.Huttner, A.Erson-Omay, Z.Marks, A.Diluna, M.Kahle, K.	2019	Acquisition of a hypermutator phenotype underlying distant spinal intramedullary spread in histone-mutated diffuse midline glioma	Excluded	Not fitting our PICO	10.1093/neuonc/noz036.095	https://www.embase.com/search/results?subaction=viewrecord&id=L628912520&from=exporthttp://dx.doi.org/10.1093/neuonc/noz036.095
950	K. T. L. Hong, D. H.Kim, B. K.An, H. Y.Choi, J. Y.Phi, J. H.Cheon, J. E.Kang, H. J.Kim, S. K.Kim, J. Y.Park, S. H.Kim, I. H.Shin, H. Y.	2020	Treatment outcome and long-term follow-up of central nervous system germ cell tumor using upfront chemotherapy with subsequent photon or proton radiation therapy: a single tertiary center experience of 127 patients	Excluded	Not fitting our PICO	10.1186/s12885-020-07484-y
951	T. S. D. Hong, T. F.Mamon, H. J.Willett, C. G.Yeap, B. Y.Niemierko, A.Wolfgang, J. A.Lu, H. M.Adams, J.Weyman, E. A.Arellano, R. S.Blaszkowsky, L. S.Allen, J. N.Tanabe, K. K.Ryan, D. P.Zhu, A. X.	2014	A prospective feasibility study of respiratory-gated proton beam therapy for liver tumors	Excluded	Not fitting our PICO	10.1016/j.prro.2013.10.002
952	T. S. W. Hong, J. Y.Yeap, B. Y.Ben-Josef, E.McDonnell, E. I.Blaszkowsky, L. S.Kwak, E. L.Allen, J. N.Clark, J. W.Goyal, L.Murphy, J. E.Javle, M. M.Wolfgang, J. A.Drapek, L. C.Arellano, R. S.Mamon, H. J.Mullen, J. T.Yoon, S. S.Tanabe, K. K.Ferrone, C. R.Ryan, D. P.DeLaney, T. F.Crane, C. H.Zhu, A. X.	2016	Multi-Institutional Phase II Study of High-Dose Hypofractionated Proton Beam Therapy in Patients With Localized, Unresectable Hepatocellular Carcinoma and Intrahepatic Cholangiocarcinoma	Excluded	Not fitting our PICO	10.1200/jco.2015.64.2710
953	T. S. W. Hong, J. Y.Borger, D. R.Yeap, B. Y.McDonnell, E. I.Willers, H.Blaszkowsky, L. S.Kwak, E. L.Allen, J. N.Clark, J. W.Tanguturi, S.Goyal, L.Murphy, J. E.Wolfgang, J. A.Drapek, L. C.Arellano, R. S.Mamon, H. J.Mullen, J. T.Tanabe, K. K.Ferrone, C. R.Ryan, D. P.Iafrate, A. J.DeLaney, T. F.Zhu, A. X.	2017	Phase II Study of Proton-Based Stereotactic Body Radiation Therapy for Liver Metastases: Importance of Tumor Genotype	Excluded	Not fitting our PICO	10.1093/jnci/djx031
954	B. S. F. Hoppe, S.Su, Z.Latif, N.Dang, N. H.Lynch, J.Joyce, M.Sandler, E.Li, Z.Mendenhall, N. P.	2012	Effective dose reduction to cardiac structures using protons compared with 3DCRT and IMRT in mediastinal Hodgkin lymphoma	Excluded	Not fitting our PICO	10.1016/j.ijrobp.2011.12.034
955	B. S. F. Hoppe, S.Su, Z.Morris, C. G.Latif, N.Dang, N. H.Lynch, J.Li, Z.Mendenhall, N. P.	2012	Consolidative involved-node proton therapy for Stage IA-IIIB mediastinal Hodgkin lymphoma: preliminary dosimetric outcomes from a Phase II study	Excluded	Not fitting our PICO	10.1016/j.ijrobp.2011.06.1959									HL	with	mediastinal	(bulky	or	nonbulky)	involvement	after	chemotherapy.	INRT	was	planned	per	European	Organization	for	Research	and	Treatment	of	Cancer	guidelines.	Three	separate	optimized	plans	were	developed	for	each	patient:	3D-CRT,	IMRT,	and	PT.
956	B. S. F. Hoppe, S.Zaiden, R.Slayton, W.Sandler, E.Ozdemir, S.Dang, N. H.Lynch, J. W.Li, Z.Morris, C. G.Mendenhall, N. P.	2014	Involved-node proton therapy in combined modality therapy for Hodgkin lymphoma: results of a phase 2 study	Excluded	Not fitting our PICO	10.1016/j.ijrobp.2014.04.029
957	B. S. H.-K. Hoppe, C. E.Tseng, Y. D.Flampouri, S.Elmongy, H. M.Cahlon, O.Mendenhall, N. P.Maity, A.McGee, L. A.Plastaras, J. P.	2017	Consolidative proton therapy after chemotherapy for patients with Hodgkin lymphoma	Excluded	Not fitting our PICO	10.1093/annonc/mdx287
958	A. B. C. Hopper, B.Elster, J.Guram, K.Crawford, J.Murphy, K. T.Chang, A. L.MacEwan, I.	2019	A Comparison of Acute Toxicities Between Vertebral-Body-Sparing Proton Craniospinal Irradiation and Standard Photon CSI in Pediatric Patients	Excluded	Not fitting our PICO	10.1016/j.ijrobp.2019.06.1163	https://www.embase.com/search/results?subaction=viewrecord&id=L2002634186&from=exporthttp://dx.doi.org/10.1016/j.ijrobp.2019.06.1163
959	S. F. Hosaka, H.Nakao, T.Suzuki, R.Yamaki, Y.Tanaka, K.Saito, T.Mizumoto, M.Sakurai, H.Fukushima, T.Takada, H.	2020	Patient Transfer to Receive Proton Beam Therapy During Intensive Multimodal Therapy is Safe and Feasible for Patients With Newly Diagnosed High-risk Neuroblastoma	Excluded	Not fitting our PICO	10.1097/mph.0000000000001570
960	R. R. Hoshide, R. C.Calayag, M.Gonda, D.Meltzer, H.Crawford, J. R.Levy, M. L.	2019	Pediatric Intracavernous Sinus Lesions: A Single Institutional Surgical Case Series and Review of the Literature	Excluded	Not fitting our PICO	10.1093/ons/opz004	https://www.embase.com/search/results?subaction=viewrecord&id=L629605107&from=exporthttp://dx.doi.org/10.1093/ons/opz004
961	P. J. B. Hoskin, I. S.	2014	Protons and more: state of the art in radiotherapy	Excluded	Not fitting our PICO	10.7861/clinmedicine.14-6-s61
962	A. L. B. Hottinger, B.Ahlhelm, F.Walser, M.Bachtiary, B.Zepter, S.Lomax, T.Pica, A.Weber, D. C.	2020	Prognostic impact of the "Sekhar grading system for cranial Chordomas	Excluded	Not fitting our PICO	10.1186/s13014-020-01547-x									an	institutional	analysis		Radiat Oncol	15	1	96	10.1186/s13014-020-01547-x	AdolescentAdultAgedChildChild, PreschoolChordoma/*pathology/*radiotherapyFemaleFollow-Up StudiesHumansInfantMaleMiddle AgedPrognosis*Proton TherapyRetrospective StudiesSkull Base Neoplasms/*pathology/*radiotherapyTreatment OutcomeYoung AdultPencil beam scanningPrognostic grading systemProton therapySkull base chordoma	BACKGROUND: Skull base chordomas are rare and heterogeneously behaving tumors. Though still classified as benign they can grow rapidly, are locally aggressive, and have the potential to metastasize. To adapt the treatment to the specific needs of patients at higher risk of recurrence, a pre-proton therapy prognostic grading system would be useful. The aim of this retrospective analysis is to asse…	(SGSCC)	by	evaluating	the	larger	cohort	of	patients	treated	at	our	institution	as	to	determine	its	reproducibility	and	ultimately	to	ensure	more	risk	adapted
963	P. Z. Hou, K. H.Park, P. C.Li, H.Mahajan, A.Grosshans, D. R.	2017	Proton Therapy for Juvenile Pilocytic Astrocytoma: Quantifying Treatment Responses by Magnetic Resonance Diffusion Tensor Imaging	Excluded	Not fitting our PICO	10.14338/ijpt-16-00024.1
964	R. H. Hourani, A.Albayram, S.Brant, L. J.Melhem, E.Cohen, K. J.Burger, P. C.Weingart, J. D.Carson, B.Wharam, M. D.Barker, P. B.	2006	Proton magnetic resonance spectroscopic imaging to differentiate between nonneoplastic lesions and brain tumors in children	Excluded	Not fitting our PICO	10.1002/jmri.20480	https://www.embase.com/search/results?subaction=viewrecord&id=L43191061&from=exporthttp://dx.doi.org/10.1002/jmri.20480
965	A. J. Y. Houtrow, T. I.Delahaye, J.Kuhlthau, K.	2012	The family impacts of proton radiation therapy for children with brain tumors	Excluded	Not fitting our PICO	10.1177/1043454212446345
966	E. M. How, L.Campbell, R.	2022	Paediatric craniopharyngiomas – Treatment outcomes based on when radiotherapy was given	Excluded	Not fitting our PICO	10.1016/j.inat.2022.101574	https://www.embase.com/search/results?subaction=viewrecord&id=L2018081604&from=exporthttp://dx.doi.org/10.1016/j.inat.2022.101574
967	M. B. Howard, C.Mayo, C. S.Herman, M. G.	2014	Effects of minimum monitor unit threshold on spot scanning proton plan quality	Excluded	Not fitting our PICO	10.1118/1.4892057	https://www.embase.com/search/results?subaction=viewrecord&id=L373763885&from=exporthttp://dx.doi.org/10.1118/1.4892057
968	J. C. R. Howell, S. R.	2019	Pituitary disease in pediatric brain tumor survivors	Excluded	Not fitting our PICO	10.1080/17446651.2019.1620599
969	J. D. Howell, C.Wright, J. M.Chow, L.El-Sheikh, A.Dole, M.Vatner, R. E.Kamian, K.	2022	Extraneural recurrence of an intracranial nongerminomatous germ cell tumor to cervical lymph nodes in a pediatric patient: Case report	Excluded	Not fitting our PICO	10.1002/cnr2.1586
970	R. M. G. Howell, A.Koontz-Raisig, W.Mahajan, A.Etzel, C. J.D'Amelio, A. M., Jr.Homann, K. L.Newhauser, W. D.	2012	Comparison of therapeutic dosimetric data from passively scattered proton and photon craniospinal irradiations for medulloblastoma	Excluded	Not fitting our PICO	10.1186/1748-717x-7-116
971	C. E. V. Hsieh, B. P.Lee, C. H.Hung, S. P.Wong, P. F.Aithala, S. P.Kim, B. K.Rao, A.Tung-Chieh Chang, J.Tsang, N. M.Wang, C. C.Lee, C. C.Lin, C. C.Tseng, J. H.Chou, W. C.Wang, Y. C.Krishnan, S.Hong, J. H.	2019	Predictors of Radiation-Induced Liver Disease in Eastern and Western Patients With Hepatocellular Carcinoma Undergoing Proton Beam Therapy	Excluded	Not fitting our PICO	10.1016/j.ijrobp.2019.02.032									ULV/SLV	and	RILD	was	consistently	observed	in	both	eastern	and	western	cohorts.	In	Child-Pugh	class-A	patients	whose	ULV/SLV	were	≥50%,	49.9%-40%,	39.9%-30%	and	<30%,	the	RILD	incidences	were	0%,	6%,	16%,	and	0.39	(P < .001),	respectively.
972	C. F. Hsu, A.Hua, C.Li, Y.Han, Y.Klimo, P.Elijovich, L.Kaluarachchi, M.Moskvin, V.Fakhriddin, P.Merchant, T.Lucas, J.	2018	Automated evaluation of proton therapy related changes in intracranial vessel diameter on longitudinal magnetic resonance angiography	Excluded	Not fitting our PICO	10.1002/mp.12938	https://www.embase.com/search/results?subaction=viewrecord&id=L622803885&from=exporthttp://dx.doi.org/10.1002/mp.12938
973	C. Y. L. Hsu, Y.Han, Y.Elijovich, L.Sabin, N. D.Abuelem, T.Torabi, R.Faught, A.Hua, C. H.Klimo, P.Merchant, T. E.Lucas, J. T.	2019	Automatic image processing pipeline for tracking longitudinal vessel changes in magnetic resonance angiography	Excluded	Not fitting our PICO	10.1002/jmri.26699	https://www.embase.com/search/results?subaction=viewrecord&id=L2002895764&from=exporthttp://dx.doi.org/10.1002/jmri.26699
974	J. B. Hu, C.Gao, J.Guan, X.Hu, W.Yang, J.Hu, C.Kong, L.Lu, J. J.	2018	Salvage treatment using carbon ion radiation in patients with locoregionally recurrent nasopharyngeal carcinoma: Initial results	Excluded	Not fitting our PICO	10.1002/cncr.31318
975	J. H. Hu, Q.Gao, J.Guan, X.Hu, W.Yang, J.Qiu, X.Chen, M.Kong, L.Lu, J. J.	2020	Clinical outcomes of carbon-ion radiotherapy for patients with locoregionally recurrent nasopharyngeal carcinoma	Excluded	Not fitting our PICO	10.1002/cncr.33197
976	M. J. Hu, L.Cui, X.Zhang, J.Yu, J.	2018	Proton beam therapy for cancer in the era of precision medicine	Excluded	Not fitting our PICO	10.1186/s13045-018-0683-4
977	W. H. Hu, J.Gao, J.Yang, J.Qiu, X.Kong, L.Lu, J. J.	2019	Outcomes of orbital malignancies treated with eye-sparing surgery and adjuvant particle radiotherapy: a retrospective study	Excluded	Not fitting our PICO	10.1186/s12885-019-5964-y
978	W. H. Hu, J.Huang, Q.Gao, J.Yang, J.Qiu, X.Kong, L.Lu, J. J.	2020	Particle beam radiation therapy for sinonasal malignancies: Single institutional experience at the Shanghai Proton and Heavy Ion Center	Excluded	Not fitting our PICO	10.1002/cam4.3393
979	Y. D. Hu, R.Penfold, S. N.Gorayski, P.Tee, H. C.Penniment, M.Le, H.	2020	Comparative proton versus photon treatment planning for the Medicare Medical Treatment Overseas Program: The Royal Adelaide Hospital experience	Excluded	Not fitting our PICO	10.1111/1754-9485.13018
980	C. C. Hua, H. M.Madey, M. A.Indelicato, D. J.Shulkin, B. L.Merchant, T. E.	2013	Postoperative metabolic abnormality in craniopharyngioma patients before proton therapy	Excluded	Not fitting our PICO	10.1016/j.ijrobp.2013.06.1569	https://www.embase.com/search/results?subaction=viewrecord&id=L71186988&from=exporthttp://dx.doi.org/10.1016/j.ijrobp.2013.06.1569
981	C. C. Hua, H. M.Shulkin, B. L.Indelicato, D. J.Boop, F. A.Merchant, T. E.	2013	Cerebral metabolic asymmetry in craniopharyngioma patients after surgery and before proton therapy	Excluded	Not fitting our PICO	10.1002/pbc.24719	https://www.embase.com/search/results?subaction=viewrecord&id=L71216302&from=exporthttp://dx.doi.org/10.1002/pbc.24719
982	C. H. M. Hua, A. E.Seravalli, E.Lomax, A. J.Seiersen, K.Ulin, K.	2021	Advances in radiotherapy technology for pediatric cancer patients and roles of medical physicists: COG and SIOP Europe perspectives	Excluded	Not fitting our PICO	10.1002/pbc.28344
983	C. H. S. Hua, B. L.Conklin, H.Indelicato, D. J.Boop, F. A.Merchant, T. E.	2017	Cerebral glucose metabolism in children with craniopharyngioma treated with proton therapy	Excluded	Not fitting our PICO	10.1016/j.ijrobp.2017.06.1967	https://www.embase.com/search/results?subaction=viewrecord&id=L618559510&from=exporthttp://dx.doi.org/10.1016/j.ijrobp.2017.06.1967
984	C. H. V.-G. Hua, T. Z.Hess, C. B.Olch, A. J.Sathiaseelan, V.Alaei, P.Deng, J.Ulin, K.Gopalakrishnan, M.Donaldson, S. S.FitzGerald, T. J.Constine, L. S.Hodgson, D.Haas-Kogan, D. A.Breneman, J. C.Kalapurakal, J. A.	2019	Practice Patterns of Pediatric Image-Guided Radiotherapy (IGRT): A Children's Oncology Group Report	Excluded	Not fitting our PICO	10.1016/j.ijrobp.2019.06.234	https://www.embase.com/search/results?subaction=viewrecord&id=L2002634829&from=exporthttp://dx.doi.org/10.1016/j.ijrobp.2019.06.234
985	C. S. Hua, B. L.Indelicato, D. J.Li, Y.Li, X.Boop, F. A.Merchant, T. E.	2015	Postoperative cerebral glucose metabolism in pediatric patients receiving proton therapy for craniopharyngioma	Excluded	Not fitting our PICO	10.3171/2015.4.Peds159
986	C. U. Hua, J.Merchant, T.	2020	Timing of on-treatment mri for adaptive proton therapy in pediatric craniopharyngioma	Excluded	Not fitting our PICO	10.1002/pbc.28742	https://www.embase.com/search/results?subaction=viewrecord&id=L634125026&from=exporthttp://dx.doi.org/10.1002/pbc.28742
987	C. Y. Hua, W.Kidani, T.Tomida, K.Ozawa, S.Nishimura, T.Fujisawa, T.Shinagawa, R.Merchant, T. E.	2017	A robotic C-arm cone beam CT system for imageguided proton therapy: Design and performance	Excluded	Not fitting our PICO	10.1259/bjr.20170266	https://www.embase.com/search/results?subaction=viewrecord&id=L619009963&from=exporthttp://dx.doi.org/10.1259/bjr.20170266
988	E. B. Hug	2004	Protons versus photons: a status assessment at the beginning of the 21st Century	Excluded	Not fitting our PICO	10.1016/s0167-8140(04)80010-0									have	yet	to	duplicate	those	proton	results	in	clinical	practice.	Proton	radiation	therapy	offers	superior	dose	distribution	by	reduced	low-dose	integral	irradiated	volume.	The	avoidance	of	functional	and	cosmetic	side	effects	in	children	by	protons
989	E. B. A. Hug, J.Fitzek, M.De Vries, A.Munzenrider, J. E.	2000	Fractionated, three-dimensional, planning-assisted proton-radiation therapy for orbital rhabdomyosarcoma: a novel technique	Excluded	Not fitting our PICO	10.1016/s0360-3016(00)00545-9									where	target	regions	were	divided	into	segments,	each	treated	by	a	separate	proton	field.	Dose-volume	histograms	were	obtained	for	target	and	nontarget	regions,	including	lens,	bony	orbit,	pituitary	gland,	optic	chiasm,	optic	nerves,	lacrimal	gland,
990	E. B. D. Hug, A.Thornton, A. F.Munzenrider, J. E.Pardo, F. S.Hedley-Whyte, E. T.Bussiere, M. R.Ojemann, R.	2000	Management of atypical and malignant meningiomas: Role of high-dose, 3D-conformal radiation therapy	Excluded	Not fitting our PICO	10.1023/A:1006434124794	https://www.embase.com/search/results?subaction=viewrecord&id=L30779830&from=exporthttp://dx.doi.org/10.1023/A:1006434124794
991	E. B. F. Hug, M. M.Liebsch, N. J.Munzenrider, J. E.	1995	Locally challenging osteo- and chondrogenic tumors of the axial skeleton: results of combined proton and photon radiation therapy using three-dimensional treatment planning	Excluded	Not fitting our PICO	10.1016/0360-3016(94)00390-7
992	E. B. L. Hug, L. N.Slater, J. D.DeVries, A.Grove, R. I.Schaefer, R. A.Rosenberg, A. E.Slater, J. M.	1999	Proton radiation therapy for chordomas and chondrosarcomas of the skull base	Excluded	Not fitting our PICO	10.3171/jns.1999.91.3.0432
993	E. B. M. Hug, M. W.Archambeau, J. O.DeVries, A.Liwnicz, B.Loredo, L. N.Grove, R. I.Slater, J. D.	2002	Conformal proton radiation therapy for pediatric low-grade astrocytomas	Excluded	Not fitting our PICO	10.1007/s00066-002-0874-2
994	E. B. M. Hug, M. W.Adams, J. A.de Vries, A.Rosenberg, A. E.Munzenrider, J. E.	2002	3-D-conformal radiation therapy for pediatric giant cell tumors of the skull base	Excluded	Not fitting our PICO	10.1007/s00066-002-0931-x
995	E. B. N.-S. Hug, M.Fuss, M.Miller, D. W.Schaefer, R. A.Slater, J. D.	2001	Conformal proton radiation treatment for retroperitoneal neuroblastoma: introduction of a novel technique	Excluded	Not fitting our PICO	10.1002/mpo.1160
996	E. B. S. Hug, J. D.	1999	Proton radiation therapy for pediatric malignancies: status report	Excluded	Not fitting our PICO	10.1007/bf03038900
997	E. B. S. Hug, R. A.Nurre, P. M.Holloway, K. C.Slater, J. D.Munzenrider, J. E.	2002	Proton radiotherapy in management of pediatric base of skull tumors	Excluded	Not fitting our PICO	10.1016/s0360-3016(01)02725-0
998	A. V. Huh, N.Martinez, D.Ting, J.Birhiray, R.Payner, T. D.Kulwin, C. G.	2018	Denosumab Treatment for a Residual Giant Cell Tumor of the Clivus: A Case Report and Review of the Literature	Excluded	Not fitting our PICO	10.1016/j.wneu.2018.06.242
999	W. W. F. Huh, N.Mahajan, A.Sturgis, E. M.Beverly Raney, R.Anderson, P. M.	2011	Pediatric sarcomas and related tumors of the head and neck	Excluded	Not fitting our PICO	10.1016/j.ctrv.2011.04.005
1000	S. C. K. Huijskens, P. S.Gaze, M. N.Gandola, L.Bolle, S.Supiot, S.Abakay, C. D.Alexopoulou, A.Bokun, J.Chojnacka, M.Escande, A.Giralt, J.Harrabi, S.Maduro, J. H.Mandeville, H.Mussano, A.Napieralska, A.Padovani, L.Scarzello, G.Timmermann, B.Claude, L.Seravalli, E.Janssens, G. O.	2021	Radical radiotherapy for paediatric solid tumour metastases: An overview of current European protocols and outcomes of a SIOPE multicenter survey	Excluded	Not fitting our PICO	10.1016/j.ejca.2020.12.004
1001	S. K. Huijskens, P.Demiroz Abakay, C.Timmermann, B.Giralt, J.Gaze, M.Harrabi, S.Scarzello, G.Alexopoulou, A.Padovani, L.Escande, A.Gandola, L.Supiot, S.Chojnacka, M.Bokun, J.Napieralska, A.Rombi, B.Maduro, J. H.Bolle, S.Mussano, A.Mandeville, H.Claude, L.Seravalli, E.Janssens, G. O.	2020	Current radiotherapy practice for children with metastases from solid tumors: SIOPE survey analysis	Excluded	Not fitting our PICO	10.1016/S0167-8140(21)00476-X	https://www.embase.com/search/results?subaction=viewrecord&id=L2010923221&from=exporthttp://dx.doi.org/10.1016/S0167-8140(21)00476-X
1002	M. M. Huynh, L. G.Giles, E.Short, M.Matthews, D.Bezak, E.	2018	Current status of proton therapy outcome for paediatric cancers of the central nervous system - Analysis of the published literature	Excluded	Not fitting our PICO	10.1016/j.ctrv.2018.10.003
1003	M. M. Huynh, L. G.Giles, E.Short, M.Matthews, D.Bezak, E.	2019	Are further studies needed to justify the use of proton therapy for paediatric cancers of the central nervous system? A review of current evidence	Excluded	Not fitting our PICO	10.1016/j.radonc.2019.01.009
1004	E. G. Hwang, P.Le, H.Thwaites, D.Ahern, V.	2019	International indications for particle therapy: A systematic review	Excluded	Not fitting our PICO	neoplasms". In addition, other resources including ClinicalTrials.gov, Particle Therapy Co-Operative Group (PTCOG) website, and published international indication criteria for PT from various jurisdictions were reviewed. Publications were excluded if they were case reports, if they focused solely on technical aspects or dosimetric comparisons of PT, had fewer than 20 patients or a median follow-u…	https://www.embase.com/search/results?subaction=viewrecord&id=L631724103&from=export
1005	E. G. Hwang, S.Aznar, M.France, A.Sitch, P.Crellin, A.Thwaites, D.Ahern, V.Indelicato, D.Whitfield, G.Smith, E.	2022	HEARING IMPAIRMENT IN PAEDIATRIC AND TEENAGE YOUNG ADULT CANCER PATIENTS TREATED WITH PROTON BEAM THERAPY TO THE BRAIN, BASE OF SKULL OR HEAD AND NECK	Excluded	Not fitting our PICO	10.1002/pbc.299522	https://www.embase.com/search/results?subaction=viewrecord&id=L639323399&from=exporthttp://dx.doi.org/10.1002/pbc.299522
1006	E. J. G. Hwang, P.Le, H.Hanna, G. G.Kenny, L.Penniment, M.Buck, J.Thwaites, D.Ahern, V.	2020	Particle therapy toxicity outcomes: A systematic review	Excluded	Not fitting our PICO	10.1111/1754-9485.13036
1007	E. J. G. Hwang, S.France, A. K.Crellin, A.Thwaites, D.Ahern, V.Indelicato, D. J.Smith, E.	2021	Late Toxicity Outcomes of the NHS Proton Overseas Program Since 2008	Excluded	Not fitting our PICO	10.1016/j.ijrobp.2021.07.1045	https://www.embase.com/search/results?subaction=viewrecord&id=L2014606704&from=exporthttp://dx.doi.org/10.1016/j.ijrobp.2021.07.1045
1008	A. F. Iannalfi, I.Brock, J.Saran, F.	2013	Radiotherapy in craniopharyngiomas	Excluded	Not fitting our PICO	10.1016/j.clon.2013.07.005	https://www.embase.com/search/results?subaction=viewrecord&id=L52706057&from=exporthttp://dx.doi.org/10.1016/j.clon.2013.07.005
1009	T. Z. Idowu, A.Kapoor, R.Williams, U.Van Meter, A.Owusu-Agyemang, P.Tsai, J.	2021	Hypoxemia caused by thermoplastic mask during pediatric radiotherapy	Excluded	Not fitting our PICO		https://www.embase.com/search/results?subaction=viewrecord&id=L636065985&from=export
1010	C. N. K. Ihe, J.Buchanan, C. R.	2013	Unusual presentation of craniopharyngioma with acute haemorrhage and syndrome of inappropriate antidiuretic hormone secretion (SIADH)	Excluded	Not fitting our PICO		https://www.embase.com/search/results?subaction=viewrecord&id=L71246767&from=export
1011	A. S. Iizuka, N.Shimosato, Y.Yoshitomi, M.Nakamura, T.Miyatake, S.Takano, Y.Sasaki, K.Takeuchi, M.Murata, H.Yamamoto, T.Matsumoto, N.Ito, S.	2020	A 2-year-old patient with a diffuse intrinsic pontine glioma and radiation-induced moyamoya syndrome	Excluded	Not fitting our PICO	10.1002/pbc.28618	https://www.scopus.com/inward/record.uri?eid=2-s2.0-85088786371&doi=10.1002%2fpbc.28618&partnerID=40&md5=415790470b3fc3e202d233bfe8cb5334
1012	T. O. Iizumi, T.Sekino, Y.Takahashi, H.Tsai, Y. L.Takizawa, D.Ishida, T.Hiroshima, Y.Nakamura, M.Shimizu, S.Saito, T.Numajiri, H.Mizumoto, M.Nakai, K.Sakurai, H.	2021	Long-term clinical outcomes of patients receiving proton beam therapy for caudate lobe hepatocellular carcinoma	Excluded	Not fitting our PICO	10.1093/jrr/rrab040
1013	I. S. Ilias, A.Reznek, R. H.Grossman, A. B.Pacak, K.	2007	The optimal imaging of adrenal tumours: A comparison of different methods	Excluded	Not fitting our PICO	10.1677/ERC-07-0045	https://www.embase.com/search/results?subaction=viewrecord&id=L350074049&from=exporthttp://dx.doi.org/10.1677/ERC-07-0045
1014	K. C. Ilicic, S. E.Schmid, T. E.	2018	New insights in the relative radiobiological effectiveness of proton irradiation	Excluded	Not fitting our PICO	10.1186/s13014-018-0954-9
1015	T. N. Imaoka, M.Daino, K.Takabatake, M.Moriyama, H.Nishimura, Y.Morioka, T.Shimada, Y.Kakinuma, S.	2019	Risk of second cancer after ion beam radiotherapy: insights from animal carcinogenesis studies	Excluded	Not fitting our PICO	10.1080/09553002.2018.1547848
1016	O. M. Imataki, A.Kojima, R.Sakiyama, M.Hosono, A.Takaue, Y.	2006	Intensive multimodality therapy including paclitaxel and reduced-intensity allogeneic hematopoietic stem cell transplantation in the treatment of adrenal cancer with multiple metastases	Excluded	Not fitting our PICO	10.1007/s10147-005-0556-z
1017	B. C. Imber, G.Stambuk, H.Matros, E.Wexler, L.Drew, A.Rosen, E.Ganly, I.Damato, A.Wolden, S.	2019	Novel Intraoperative Radiotherapy (IORT)Utilizing Prefabricated Custom Three-Dimensionally Printed High Dose Rate (HDR)Applicators	Excluded	Not fitting our PICO	10.1016/j.brachy.2019.04.088	https://www.embase.com/search/results?subaction=viewrecord&id=L2002064399&from=exporthttp://dx.doi.org/10.1016/j.brachy.2019.04.088
1018	L. R. In 't Ven, E.Cubillos Mesías, M.Compter, I.Klaver, Y. L. B.Smeenk, R. J.Janssens, G. O.Kaanders, JhamFajardo, R. D.Oldenburger, F.de Ruysscher, D.Troost, E. G. C.Eekers, D. B. P.	2021	The ROCOCO performance scoring system translates dosimetric differences into clinically relevant endpoints: Comparing IMPT to VMAT in an example pilocytic astrocytoma dataset	Excluded	Not fitting our PICO	10.1016/j.ctro.2021.02.006
1019	M. N. Inaba, T.Hosaka, S.Suzuki, R.Fukushima, H.Yamaki, Y.Saito, T.Sakashita, S.Noguchi, M.Minami, M.Masumoto, T.Mizumoto, M.Sakurai, H.Fukushima, T.Takada, H.	2020	Urgent Proton Beam Therapy With Interinstitutional Transfer for Patients With Intracranial Rhabdomyosarcoma: Report of 3 Cases	Excluded	Not fitting our PICO	10.1097/mph.0000000000001620
1020	D. J. Indelicato	2022	No question: Proton therapy is safe	Excluded	Not fitting our PICO	10.1093/neuonc/noac121
1021	D. J. B. Indelicato, J. A.Rotondo, R. L.Hall, M. D.Gains, J. E.Aldana, P. R.Sandler, E. S.Morris, C. G.Mendenhall, N. P.	2016	Single-institution outcomes following proton therapy for children with central nervous system tumors referred overseas	Excluded	Not fitting our PICO	10.1016/j.ijrobp.2016.06.2007	https://www.embase.com/search/results?subaction=viewrecord&id=L618887168&from=exporthttp://dx.doi.org/10.1016/j.ijrobp.2016.06.2007
1022	D. J. B. Indelicato, J. A.Rotondo, R. L.Hall, M. D.Gains, J. E.Sandler, E. S.Aldana, P. R.Morris, C. G.Mendenhall, N. P.	2016	Single institution outcomes following proton therapy for united kingdom children with central nervous system tumors referred overseas	Excluded	Not fitting our PICO	10.1093/neuonc/now082.07	https://www.embase.com/search/results?subaction=viewrecord&id=L611934341&from=exporthttp://dx.doi.org/10.1093/neuonc/now082.07
1023	D. J. B. Indelicato, J. A.Sandler, E. S.Aldana, P. R.Sapp, A.Gains, J. E.Crellin, A.Rotondo, R. L.	2017	Clinical outcomes following proton therapy for children with central nervous system tumors referred overseas	Excluded	Not fitting our PICO	10.1002/pbc.26654
1024	D. J. B. Indelicato, J. A.Rotondo, R. L.Nanda, R. H.Logie, N.Sandler, E. S.Aldana, P. R.Ranalli, N. J.Beier, A. D.Morris, C. G.Mendenhall, N. P.	2018	Outcomes following proton therapy for pediatric ependymoma	Excluded	Not fitting our PICO	10.1080/0284186x.2017.1413248
1025	D. J. B. Indelicato, J.Mailhot-Vega, R.Morris, C.Sandler, E.Aldana, P.Bradley, J.	2020	Second tumors in pediatric patients treated with proton therapy to the central nervous system	Excluded	Not fitting our PICO	10.1093/neuonc/noaa222	https://www.embase.com/search/results?subaction=viewrecord&id=L634130654&from=exporthttp://dx.doi.org/10.1093/neuonc/noaa222
1026	D. J. B. Indelicato, J. E.Mailhot Vega, R.Morris, C. G.Sandler, E.Aldana, P. R.Bradley, J. A.	2020	Second Tumors in Pediatric Patients Treated with Double-Scattered Proton Therapy	Excluded	Not fitting our PICO	10.1016/j.ijrobp.2020.07.852	https://www.embase.com/search/results?subaction=viewrecord&id=L2007856855&from=exporthttp://dx.doi.org/10.1016/j.ijrobp.2020.07.852
1027	D. J. B. Indelicato, J. E.Mailhot Vega, R. B.Rotondo, R. L.Hoppe, B. S.Morris, C. G.Looi, W. S.Sandler, E. S.Aldana, P. R.Bradley, J. A.	2021	Second tumor risk in children treated with proton therapy	Excluded	Not fitting our PICO	10.1002/pbc.28941
1028	D. J. F. Indelicato, S.Rotondo, R. L.Bradley, J. A.Morris, C. G.Aldana, P. R.Sandler, E.Mendenhall, N. P.	2014	Incidence and dosimetric parameters of pediatric brainstem toxicity following proton therapy	Excluded	Not fitting our PICO	10.3109/0284186x.2014.957414
1029	D. J. I.-I. Indelicato, M.Bradley, J.Mailhot-Vega, R.Morris, C.Tarbell, N.Yock, T.MacDonald, S.	2020	Proton therapy for pediatric ependymoma: mature outcomes from the University of Florida and Massachusetts General Hospital	Excluded	Not fitting our PICO	10.1093/neuonc/noaa222	https://www.embase.com/search/results?subaction=viewrecord&id=L634130686&from=exporthttp://dx.doi.org/10.1093/neuonc/noaa222
1030	D. J. I.-I. Indelicato, M.Bradley, J. A.Mailhot-Vega, R. B.Morris, C. G.Tarbell, N. J.Yock, T.MacDonald, S. M.	2021	Proton Therapy for Pediatric Ependymoma: Mature Results From a Bicentric Study	Excluded	Not fitting our PICO	10.1016/j.ijrobp.2021.01.027
1031	D. J. I.-I. Indelicato, M.Grippin, A.Looi, W. S.Bradley, J. A.Vega, R. M.Yock, T. I.MacDonald, S.	2021	Treatment Outcomes Following Proton Therapy for High Grade Spinal Cord Ependymoma in Children	Excluded	Not fitting our PICO	10.1016/j.ijrobp.2021.07.660	https://www.embase.com/search/results?subaction=viewrecord&id=L2014605913&from=exporthttp://dx.doi.org/10.1016/j.ijrobp.2021.07.660
1032	D. J. I.-I. Indelicato, M.Grippin, A. J.Bradley, J. A.Mailhot Vega, R. B.Viviers, E.Tarbell, N. J.Yock, T. I.MacDonald, S. M.	2022	Bicentric Treatment Outcomes After Proton Therapy for Nonmyxopapillary High-Grade Spinal Cord Ependymoma in Children	Excluded	Not fitting our PICO	10.1016/j.ijrobp.2021.09.030
1033	D. J. K. Indelicato, S. R.Shahlaee, A. H.Morris, C. G.Gibbs Jr, C. P.Scarborough, M. T.Pincus, D. W.Marcus Jr, R. B.	2010	Spinal and Paraspinal Ewing Tumors	Excluded	Not fitting our PICO	10.1016/j.ijrobp.2009.03.042	https://www.embase.com/search/results?subaction=viewrecord&id=L358475737&from=exporthttp://dx.doi.org/10.1016/j.ijrobp.2009.03.042
1034	D. J. M. Indelicato, T.Laperriere, N.Lassen, Y.Vennarini, S.Wolden, S.Hartsell, W.Pankuch, M.Brandal, P.Law, C. C. K.Taylor, R.Laskar, S.Okcu, M. F.Bouffet, E.Mandeville, H.Björk-Eriksson, T.Nilsson, K.Nyström, H.Constine, L. S.Story, M.Timmermann, B.Roberts, K.Kortmann, R. D.	2016	Consensus Report From the Stockholm Pediatric Proton Therapy Conference	Excluded	Not fitting our PICO	10.1016/j.ijrobp.2016.06.2446	https://www.scopus.com/inward/record.uri?eid=2-s2.0-84994504775&doi=10.1016%2fj.ijrobp.2016.06.2446&partnerID=40&md5=3424c47188a96b817d4298d5072fac0d
1035	D. J. R. Indelicato, R. L.Flampouri, S.Sandler, E.Aldana, P.Mendenhall, N. P.Marcus, R. B.	2012	Proton therapy for low grade glioma: Early clinical outcomes	Excluded	Not fitting our PICO	10.1002/pbc.24295	https://www.embase.com/search/results?subaction=viewrecord&id=L70986136&from=exporthttp://dx.doi.org/10.1002/pbc.24295
1036	D. J. R. Indelicato, R.Flampouri, S.Kowalchik, K.Sandler, E.Aldana, P.Merchant, T. E.Mendenhall, N. P.Marcus, R. B.	2012	Proton therapy for craniopharyngioma: Early clinical outcomes	Excluded	Not fitting our PICO	10.1016/j.ijrobp.2012.07.1692	https://www.embase.com/search/results?subaction=viewrecord&id=L70914074&from=exporthttp://dx.doi.org/10.1016/j.ijrobp.2012.07.1692
1037	D. J. R. Indelicato, R. L.Bradley, J. A.Flampouri, S.Roca, M.Aldana, P. R.Sandler, E. S.Mendenhall, N. P.	2013	Incidence and dosimetric parameters of brainstem toxicity following proton therapy	Excluded	Not fitting our PICO	10.1016/j.ijrobp.2013.06.101	https://www.embase.com/search/results?subaction=viewrecord&id=L71185563&from=exporthttp://dx.doi.org/10.1016/j.ijrobp.2013.06.101
1038	D. J. R. Indelicato, R. L.Uezono, H.Sandler, E. S.Aldana, P. R.Ranalli, N. J.Beier, A. D.Morris, C. G.Bradley, J. A.	2019	Outcomes Following Proton Therapy for Pediatric Low-Grade Glioma	Excluded	Not fitting our PICO	10.1016/j.ijrobp.2019.01.078
1039	D. J. R. Indelicato, R. L.Mailhot Vega, R. B.Uezono, H.Bradfield, S.Agarwal, V.Hol, M. L.Bradley, J. A.	2019	45 GyRBE for group III orbital embryonal rhabdomyosarcoma	Excluded	Not fitting our PICO	10.1080/0284186x.2019.1627412
1040	D. J. R. Indelicato, R. L.Mailhot-Vega, R. B.Uezono, H.Bradfield, S.Agarwal, V.Hol, M. L.Bradley, J. A.	2019	Treatment Outcomes Following 45 GyRBE in Children with Group III Orbital Embryonal Rhabdomyosarcoma	Excluded	Not fitting our PICO	10.1016/j.ijrobp.2019.06.2550	https://www.embase.com/search/results?subaction=viewrecord&id=L2002633268&from=exporthttp://dx.doi.org/10.1016/j.ijrobp.2019.06.2550
1041	D. J. R. Indelicato, R. L.Mailhot-Vega, R. B.Uezono, H.Bradfield, S.Agarwal, V.Morris, C. G.Krasin, M.Bradley, J. A.	2019	Pseudoprogression in Group III Pelvic Rhabdomyosarcoma Patients Undergoing Proton Therapy for Bladder Preservation	Excluded	Not fitting our PICO	10.1016/j.ijrobp.2019.06.1087	https://www.embase.com/search/results?subaction=viewrecord&id=L2002634414&from=exporthttp://dx.doi.org/10.1016/j.ijrobp.2019.06.1087
1042	D. J. R. Indelicato, R. L.Krasin, M. J.Mailhot Vega, R. B.Uezono, H.Bradfield, S.Agarwal, V.Morris, C. G.Bradley, J. A.	2020	Outcomes Following Proton Therapy for Group III Pelvic Rhabdomyosarcoma	Excluded	Not fitting our PICO	10.1016/j.ijrobp.2019.12.036
1043	D. J. R. Indelicato, R. L.Mailhot Vega, R. B.Holtzman, A. L.Looi, W. S.Morris, C. G.Sandler, E. S.Aldana, P. R.Bradley, J. A.	2021	Local Control After Proton Therapy for Pediatric Chordoma	Excluded	Not fitting our PICO	10.1016/j.ijrobp.2020.11.051
1044	D. J. T. Indelicato, K. R.Bradley, J. A.Vega, R. M.Morris, C. G.Casey, D. L.Wolden, S. L.	2022	Second Neoplasms in Children Following Radiotherapy in the Modern Era: A Bicentric Report from the University of Florida and Memorial Sloan Kettering Cancer Center	Excluded	Not fitting our PICO	10.1016/j.ijrobp.2022.07.464	https://www.embase.com/search/results?subaction=viewrecord&id=L2020263338&from=exporthttp://dx.doi.org/10.1016/j.ijrobp.2022.07.464
1045	D. J. V. Indelicato, R. B. M.Viviers, E.Morris, C. G.Bradfield, S. M.Gibbs, C. P.Bradley, J. A.	2022	Modern Therapy for Chest Wall Ewing Sarcoma: An Update of the University of Florida Experience	Excluded	Not fitting our PICO	10.1016/j.ijrobp.2022.02.011
1046	D. J. V. Indelicato, R. B. M.Viviers, E.Morris, C. G.Bradfield, S. M.Ranalli, N. J.Bradley, J. A.	2022	Modern Therapy for Spinal and Paraspinal Ewing Sarcoma: An Update of the University of Florida Experience	Excluded	Not fitting our PICO	10.1016/j.ijrobp.2022.01.007
1047	D. M. Indelicato, S.Hartsell, W.Perkins, S.Hill-Kayser, C.Majahan, A.Bradley, J.Rotondo, R.Yock, T.	2016	Early ependymoma outcomes from the paediatric proton consortium registry	Excluded	Not fitting our PICO	10.1002/pbc.26233	https://www.embase.com/search/results?subaction=viewrecord&id=L612593155&from=exporthttp://dx.doi.org/10.1002/pbc.26233
1048	D. R. Indelicato, R.Bradley, J.Sandler, E.Aldana, P.Mendenhall, N.Marcus, R.	2013	Stereotactic proton therapy for pediatric supratentorial ependymoma: Early clinical outcomes	Excluded	Not fitting our PICO	10.1093/neuonc/not187	https://www.embase.com/search/results?subaction=viewrecord&id=L71299626&from=exporthttp://dx.doi.org/10.1093/neuonc/not187
1049	D. R. Indelicato, R.Bradley, J.Sandler, E.Aldana, P.Flampouri, S.Mendenhall, N.	2013	Pediatric brainstem tolerance to proton therapy	Excluded	Not fitting our PICO	10.1002/pbc.24509	https://www.embase.com/search/results?subaction=viewrecord&id=L71048006&from=exporthttp://dx.doi.org/10.1002/pbc.24509
1050	D. R. Indelicato, R.Mailhot, R.Uezono, H.Bradfield, S.Agarwal, V.Hol, M.Bradley, J.	2019	Treatment Outcomes Following 45 GyRBE to a Post-Induction Target Volume in Children with Group III Orbital Embryonal Rhabdomyosarcoma	Excluded	Not fitting our PICO	10.1016/j.ijrobp.2019.07.030	https://www.embase.com/search/results?subaction=viewrecord&id=L2003394080&from=exporthttp://dx.doi.org/10.1016/j.ijrobp.2019.07.030
1051	D. T. Indelicato, K.Bradley, J.Vega, R. M.Morris, C.Casey, D.Wolden, S.	2022	SECONDARY NEOPLASMS IN CHILDREN WITH CENTRAL NERVOUS SYSTEM (CNS) TUMORS FOLLOWING RADIOTHERAPY IN THE MODERN ERA	Excluded	Not fitting our PICO	10.1093/neuonc/noac079.657	https://www.embase.com/search/results?subaction=viewrecord&id=L638510297&from=exporthttp://dx.doi.org/10.1093/neuonc/noac079.657
1052	M. E. Ioakeim-Ioannidou, P.Urell, T.Daartz, J.Berv, J.Leahy, S.Fullerton, B.Bolton, R.Yock, T.Tarbell, N.Yeap, B.MacDonald, S.	2021	Olfactory perception during proton radiation and differences in frequency of olfactory perceptions based on proton craniospinal irradiation technique for pediatric brain tumor patients	Excluded	Not fitting our PICO	10.1093/neuonc/noab196.191	https://www.embase.com/search/results?subaction=viewrecord&id=L636912491&from=exporthttp://dx.doi.org/10.1093/neuonc/noab196.191
1053	M. E. Ioakeim-Ioannidou, P.Urell, T.Daartz, J.Berv, J.Leahy, S.Fullerton, B.Bolton, R.Yock, T.Tarbell, N.Yeap, B.MacDonald, S.	2022	OLFACTORY PERCEPTION DURING PROTON RADIATION AND DIFFERENCES IN FREQUENCY OF OLFACTORY PERCEPTIONS BASED ON PROTON CRANIOSPINAL IRRADIATION TECHNIQUE FOR PEDIATRIC BRAIN TUMOR PATIENTS	Excluded	Not fitting our PICO	10.1093/neuonc/noac079.668	https://www.embase.com/search/results?subaction=viewrecord&id=L638510501&from=exporthttp://dx.doi.org/10.1093/neuonc/noac079.668
1054	M. G. Ioakeim-Ioannidou, D.Niemierko, A.Sethi, R. V.Yock, T. I.Tarbell, N. J.Joseph Simeone, F.MacDonald, S. M.	2018	Vertebral body growth retardation following proton craniospinal radiation	Excluded	Not fitting our PICO	10.1093/neuonc/noy059	https://www.embase.com/search/results?subaction=viewrecord&id=L623098568&from=exporthttp://dx.doi.org/10.1093/neuonc/noy059
1055	M. G. Ioakeim-Ioannidou, D.Niemierko, A.Sethi, R.Kim, D. W.Yock, T. I.Tarbell, N. J.Simeone, F. J.MacDonald, S. M.	2022	Effects of Proton Craniospinal Radiation on Vertebral Body Growth Retardation in Children	Excluded	Not fitting our PICO	10.1016/j.ijrobp.2022.08.055
1056	M. J. Ioakeim-Ioannidou, F.Kevin, L.Yen-Lin, C.Ivana, K.Evangelos, G.Shizuo, M.Shannon, M.	2022	Low-dose proton radiotherapy for pediatric choroidal hemangioma	Excluded	Not fitting our PICO	10.1016/j.ijrobp.2022.09.021	https://www.embase.com/search/results?subaction=viewrecord&id=L2020990386&from=exporthttp://dx.doi.org/10.1016/j.ijrobp.2022.09.021
1057	M. L. Ioakeim-Ioannidou, K. X.Susko, M. S.Rao, A. D.Zaslowe-Dude, C.Marcus, K. J.Yock, T. I.Grassberger, C.Braunstein, S. E.Haas-Kogan, D. A.Terezakis, S. A.MacDonald, S.	2019	A Multi-Institutional Retrospective Comparative Analysis of Proton and Photon Therapy-Induced Hematologic Toxicity in Medulloblastoma Patients	Excluded	Not fitting our PICO	10.1016/j.ijrobp.2019.06.1164	https://www.embase.com/search/results?subaction=viewrecord&id=L2002633745&from=exporthttp://dx.doi.org/10.1016/j.ijrobp.2019.06.1164
1058	M. M. Ioakeim-Ioannidou, S. M.	2020	Evolution of Care of Orbital Tumors with Radiation Therapy	Excluded	Not fitting our PICO	10.1055/s-0040-1713894
1059	Y. K. Ishida, H.Narita, K.Katagiri, H.Murata, H.Wasa, J.Tkahasi, M.Harada, H.Muramaya, S.Hayashi, N.	2018	Eleven cases of brain metastasisfrom soft tissue and bone sarcoma in Shizuoka Cancer Center	Excluded	Not fitting our PICO	10.1002/pbc.27514	https://www.embase.com/search/results?subaction=viewrecord&id=L625307991&from=exporthttp://dx.doi.org/10.1002/pbc.27514
1060	T. S. Ishihara, T.Maebayashi, K.Yamamoto, T.Kohzuki, H.Okada, K.Hara, J.Nishikawa, R.	2019	Investigation of Recurrence Factors in Patients Who Received Radiotherapy for Ependymoma: A Retrospective Multicenter Analysis Conducted by the Japan Children's Cancer Group	Excluded	Not fitting our PICO	10.1016/j.ijrobp.2019.06.1165	https://www.embase.com/search/results?subaction=viewrecord&id=L2002632048&from=exporthttp://dx.doi.org/10.1016/j.ijrobp.2019.06.1165
1061	E. M. Ishikawa, Y.Yamamoto, T.Maruyama, T.Tsuboi, K.Ikuta, S.Hashimoto, K.Uemae, Y.Ishihara, T.Matsuda, M.Matsutani, M.Karasawa, K.Nakazato, Y.Tatsuya, A. B. E.Ohno, T.Matsumura, A.	2014	Phase I/IIa trial of fractionated radiotherapy, temozolomide, and autologous formalin-fixed tumor vaccine for newly diagnosed glioblastoma: Clinical article	Excluded	Not fitting our PICO	10.3171/2014.5.JNS132392	https://www.embase.com/search/results?subaction=viewrecord&id=L373874189&from=exporthttp://dx.doi.org/10.3171/2014.5.JNS132392
1062	H. N. Ishikawa, K.Nonaka, T.Sakurai, H.	2019	[Particle Therapy in Cancer Treatment-Current and Future Perspective]	Excluded	Not fitting our PICO
1063	T. N. Ito, J.Sasaki, T.Tsukamoto, E.Nakamura, H.	2005	Preoperative evaluation of malignancy of glioma by thallium-201 SPECT, proton MRS and 18F-fluorodeoxy-glucose PET	Excluded	Not fitting our PICO	10.7887/jcns.14.689	https://www.scopus.com/inward/record.uri?eid=2-s2.0-28244439115&doi=10.7887%2fjcns.14.689&partnerID=40&md5=e7e9f43a1d14fffb793815dfe4218600
1064	M. E. Iwamuro, D.Matsuoka, K. I.Tanaka, T.Okanoue, S.Obayashi, Y.Sakae, H.Kawahara, Y.Okada, H.	2020	Four cases of desquamative esophagitis occurring after hematopoietic stem cell transplantation	Excluded	Not fitting our PICO	10.2169/internalmedicine.4977-20	https://www.scopus.com/inward/record.uri?eid=2-s2.0-85097210662&doi=10.2169%2finternalmedicine.4977-20&partnerID=40&md5=097554fe0fb37975f29bd9d9bac5c22c
1065	T. M. Iwasaki, M.Numajiri, H.Oshiro, Y.Suzuki, R.Moritani, K.Eguchi, M.Ishii, E.Sakurai, H.	2020	Re-irradiation using proton therapy for radiation-induced secondary cancer with Li-Fraumeni syndrome: A case report and review of literature	Excluded	Not fitting our PICO	10.4103/jcrt.JCRT_449_19
1066	H. O. Iwata, H.Hattori, Y.Nakajima, K.Nomura, K.Hashimoto, S.Hayashi, K.Toshito, T.Sasaki, S.Mizoe, J. E.Shibamoto, Y.	2021	A Phase 2 Study of Image-Guided Proton Therapy for Operable or Ablation-Treatable Primary Hepatocellular Carcinoma	Excluded	Not fitting our PICO	10.1016/j.ijrobp.2021.03.049
1067	H. O. Iwata, H.Hattori, Y.Nakajima, K.Nomura, K.Hayashi, K.Toshito, T.Sasaki, S.Hashimoto, S.Mizoe, J. E.Shibamoto, Y.	2021	Image-Guided Proton Therapy for Elderly Patients with Hepatocellular Carcinoma: High Local Control and Quality of Life Preservation	Excluded	Not fitting our PICO	10.3390/cancers13020219
1068	H. S. Iwata, K.Nomura, R.Tabei, Y.Suzuki, I.Yokota, N.Inoue, M.Ohta, S.Yamada, S.Shibamoto, Y.	2016	Long-term results of hypofractionated stereotactic radiotherapy with CyberKnife for growth hormone-secreting pituitary adenoma: evaluation by the Cortina consensus	Excluded	Not fitting our PICO	10.1007/s11060-016-2105-1
1069	C. Iweha	2013	Recurrence of cushing's disease following pituitary irradiation: A literature survey	Excluded	Not fitting our PICO	10.1093/neuonc/not179	https://www.embase.com/search/results?subaction=viewrecord&id=L71299233&from=exporthttp://dx.doi.org/10.1093/neuonc/not179
1070	A. K. Iyer, H.Kondziolka, D.Liu, X.Niranjan, A.Flickinger, J. C.Lunsford, L. D.	2012	Stereotactic radiosurgery for intracranial chondrosarcoma	Excluded	Not fitting our PICO	10.1007/s11060-012-0858-8	https://www.embase.com/search/results?subaction=viewrecord&id=L51954599&from=exporthttp://dx.doi.org/10.1007/s11060-012-0858-8
1071	F. A. J, S.V, E.F, P.P, M.B, T.Sw, W.	2021	New aspects and innovations in the local treatment of renal and urogenital pediatric tumors	Excluded	Not fitting our PICO	10.1016/j.sempedsurg.2021.151081
1072	M. Jackson	2016	Should children travel overseas for proton therapy?	Excluded	Not fitting our PICO	10.1111/1754-9485.12420	https://www.embase.com/search/results?subaction=viewrecord&id=L608075332&from=exporthttp://dx.doi.org/10.1111/1754-9485.12420
1073	L. M. C. Jacola, H. M.Scoggins, M. A.Ashford, J. M.Merchant, T. E.Mandrell, B. N.Ogg, R. J.Curtis, E.Wise, M. S.Indelicato, D. J.Crabtree, V. M.	2016	Investigating the Role of Hypothalamic Tumor Involvement in Sleep and Cognitive Outcomes Among Children Treated for Craniopharyngioma	Excluded	Not fitting our PICO	10.1093/jpepsy/jsw026
1074	J. K. Jagannathan, A. S.Olson, C.Sherman, J. H.Laws Jr, E. R.Sheehan, J. P.	2008	Applications of radiotherapy and radiosurgery in the management of pediatric Cushing's disease: A review of the literature and our experience	Excluded	Not fitting our PICO	10.1007/s11060-008-9641-2	https://www.scopus.com/inward/record.uri?eid=2-s2.0-50649109629&doi=10.1007%2fs11060-008-9641-2&partnerID=40&md5=f5671e51b0fdb57fff9ac8a08544de68
1075	R. D. Jagsi, T. F.Donelan, K.Tarbell, N. J.	2005	In reply [10]	Excluded	Not fitting our PICO	10.1200/JCO.2005.05.339	https://www.scopus.com/inward/record.uri?eid=2-s2.0-33846869494&doi=10.1200%2fJCO.2005.05.339&partnerID=40&md5=9ba8e361311a5844da6c969a6fd7b9d5
1076	A. C. Jahangiri, A. T.Wagner, J. R.Kunwar, S.Ames, C.Chou, D.Barani, I.Parsa, A. T.McDermott, M. W.Benet, A.El-Sayed, I. H.Aghi, M. K.	2015	Factors predicting recurrence after resection of clival chordoma using variable surgical approaches and radiation modalities	Excluded	Not fitting our PICO	10.1227/neu.0000000000000611
1077	R. G. Jalali, J. S.	2019	Proton beam therapy in pediatric brain tumor patients: improved radiation delivery techniques improve neurocognitive outcomes	Excluded	Not fitting our PICO	10.1093/neuonc/noz085
1078	R. M. Jalali, M.Gupta, T.Goda, J. S.Shah, N.Krishna, U.Swamidas, J.Kannan, S.Dutta, D.Sarin, R.	2019	Dose-Constraint Model to Predict Neuroendocrine Dysfunction in Young Patients With Brain Tumors: Data From a Prospective Study	Excluded	Not fitting our PICO	10.1016/j.prro.2019.02.011	https://www.embase.com/search/results?subaction=viewrecord&id=L2001792496&from=exporthttp://dx.doi.org/10.1016/j.prro.2019.02.011
1079	J. K. Janopaul-Naylor, K. R.Flampouri, S.Nguyen, V.Olson, T. A.Eaton, B. R.	2021	Adjuvant chemoradiation for high-grade cardiac leiomyosarcoma in a child: Case report and review of literature	Excluded	Not fitting our PICO	10.1002/pbc.29241
1080	G. O. M. Janssens, H. C.Timmermann, B.Maduro, J. H.Alapetite, C.Padovani, L.Horan, G.Lassen-Ramshad, Y.Dieckmann, K.Ruebe, C.Thorp, N.Gandola, L.Ajithkumar, T.Boterberg, T.	2020	A rapid review of evidence and recommendations from the SIOPE radiation oncology working group to help mitigate for reduced paediatric radiotherapy capacity during the COVID-19 pandemic or other crises	Excluded	Not fitting our PICO	10.1016/j.radonc.2020.04.035
1081	S. G. Jaramillo, D. R.Philip, N.Varan, A.Akyüz, C.McAleer, M. F.Mahajan, A.McGovern, S. L.	2019	Radiation for ETMR: Literature review and case series of patients treated with proton therapy	Excluded	Not fitting our PICO	10.1016/j.ctro.2018.11.002
1082	M. A. Javadpour, M.Crimmins, D.Caird, J.Daly, P.Pears, J.Owens, C.Capra, M.Cody, D.	2021	Endoscopic extended transsphenoidal surgery for newly diagnosed paediatric craniopharyngiomas	Excluded	Not fitting our PICO	10.1007/s00381-021-05108-9	https://www.embase.com/search/results?subaction=viewrecord&id=L2010682841&from=exporthttp://dx.doi.org/10.1007/s00381-021-05108-9
1083	V. K. Jayanetti, A. I.Graham, S. L.Dexter, M.Flaherty, M. P.Jones, K.Billson, F. A.Wilson, M.North, K.Grigg, J. R.Fraser, C. L.	2018	Monitoring of optic nerve function in Neurofibromatosis 2 children with optic nerve sheath meningiomas using multifocal visual evoked potentials	Excluded	Not fitting our PICO	10.1016/j.jocn.2018.01.012	https://www.embase.com/search/results?subaction=viewrecord&id=L620559454&from=exporthttp://dx.doi.org/10.1016/j.jocn.2018.01.012
1084	D. B. Jazmati, S.Hero, B.Ahmad Khalil, D.Merta, J.Bäumer, C.Plum, G.Fuchs, J.Koerber, F.Steinmeier, T.Peters, S.Doyen, J.Thole, T.Schmidt, M.Blase, C.Tippelt, S.Eggert, A.Schwarz, R.Simon, T.Timmermann, B.	2020	Proton Beam Therapy for Children With Neuroblastoma: Experiences From the Prospective KiProReg Registry	Excluded	Not fitting our PICO	10.3389/fonc.2020.617506
1085	D. B. Jazmati, S.Hero, B.Doyen, J.Ahmad Khalil, D.Steinmeier, T.Schulze Schleithoff, S.Eggert, A.Simon, T.Timmermann, B.	2021	Long-term follow-up of children with neuroblastoma receiving radiotherapy to metastatic lesions within the German Neuroblastoma Trials NB97 and NB 2004	Excluded	Not fitting our PICO	10.1007/s00066-020-01718-5
1086	D. H. Jazmati, B.Thole-Kliesch, T. M.Merta, J.Deubzer, H. E.Bäumer, C.Heinzelmann, F.Schleithoff, S. S.Koerber, F.Eggert, A.Schwarz, R.Simon, T.Timmermann, B.	2022	Efficacy and Feasibility of Proton Beam Therapy in Relapsed High-Risk Neuroblastoma-Experiences from the Prospective KiProReg Registry	Excluded	Not fitting our PICO	10.3390/curroncol29110649
1087	D. S. Jazmati, T.Ahamd Khalil, D.Frisch, S.Peters, S.Schulze Schleithoff, S.Bäumer, C.Rutkowski, S.Frühwald, M. C.Blase, C.Tippelt, S.Timmermann, B.	2021	Feasibility of Proton Beam Therapy for Infants with Brain Tumours: Experiences from the Prospective KiProReg Registry Study	Excluded	Not fitting our PICO	10.1016/j.clon.2021.03.006
1088	T. F. Jefferson, G.Venturelli, F.Vicentini, M.Chiarolla, E.Ballini, L.	2019	Hadrontherapy for cancer. An overview of HTA reports and ongoing studies	Excluded	Not fitting our PICO	10.1701/3278.32516
1089	U. B. Jelen, M. E.Ammazzalorso, F.Engenhart-Cabillic, R.Weber, U.Wittig, A.	2013	Dosimetric impact of reduced nozzle-to-isocenter distance in intensity-modulated proton therapy of intracranial tumors in combined proton-carbon fixed-nozzle treatment facilities	Excluded	Not fitting our PICO	10.1186/1748-717x-8-218
1090	U. I.-Z. Jelen, J.Henzel, M.Markgraf, M.Engenhart-Cabillic, R.	2010	The potential of charged particle therapy in achieving better sparing of the neurogenic regions in children undergoing cranial radiotherapy: A treatment planning comparison with stereotactic radiotherapy	Excluded	Not fitting our PICO	10.1007/s00066-010-1001-4	https://www.embase.com/search/results?subaction=viewrecord&id=L70434632&from=exporthttp://dx.doi.org/10.1007/s00066-010-1001-4
1091	M. D. J. Jenkinson, M.Haylock, B. J.Young, B.Gillard, H.Vinten, J.Bulbeck, H.Das, K.Farrell, M.Looby, S.Hickey, H.Preusser, M.Mallucci, C. L.Hughes, D.Gamble, C.Weber, D. C.	2015	The ROAM/EORTC-1308 trial: Radiation versus Observation following surgical resection of Atypical Meningioma: study protocol for a randomised controlled trial	Excluded	Not fitting our PICO	10.1186/s13063-015-1040-3
1092	M. D. W. Jenkinson, D. C.Haylock, B. J.Mallucci, C. L.Zakaria, R.Javadpour, M.	2014	Radiotherapy versus observation following surgical resection of atypical meningioma (the ROAM trial)	Excluded	Not fitting our PICO	10.1093/neuonc/nou149
1093	M. D. W. Jenkinson, D. C.Haylock, B. J.Mallucci, C. L.Zakaria, R.Javadpour, M.	2015	Atypical meningoma: current management dilemmas and prospective clinical trials	Excluded	Not fitting our PICO	10.1007/s11060-014-1620-1	https://www.embase.com/search/results?subaction=viewrecord&id=L600090882&from=exporthttp://dx.doi.org/10.1007/s11060-014-1620-1
1094	S. P. Jennrich, M.Tertel, T.Koska, B.Vüllings, M.Thakur, B. K.Jendrossek, V.Timmermann, B.Giebel, B.Rudner, J.	2022	CD9- and CD81-positive extracellular vesicles provide a marker to monitor glioblastoma cell response to photon-based and proton-based radiotherapy	Excluded	Not fitting our PICO	10.3389/fonc.2022.947439
1095	M. J. Jensterle, S.Bosnjak, R.Popovic, M.Zaletel, L. Z.Vesnaver, T. V.Kotnik, B. F.Kotnik, P.	2019	Advances in the management of craniopharyngioma in children and adults	Excluded	Not fitting our PICO	10.2478/raon-2019-0036
1096	C. K. Jeon, B.Choi, J. W.	2022	Clinicoradiological and histopathological characteristics and treatment outcomes of cerebral astroblastoma in children: a single-institution experience	Excluded	Not fitting our PICO	10.3171/2022.1.Peds21389									Gross-total	resection	(GTR)	was	achieved	in	all	cases	(100%).	Six	patients	(85.7%)	were	diagnosed	with	high-grade	AB	and	1	(14.3%)	with	low-grade	AB.	Six	(85.7%)	of	the	7	patients	received	adjuvant	treatment	after	resection,	including
1097	S. R. R.-N. Jhawar, Z.Drachtman, R.Cole, P. D.Hoppe, B. S.Parikh, R. R.	2019	Association of Combined Modality Therapy vs Chemotherapy Alone With Overall Survival in Early-Stage Pediatric Hodgkin Lymphoma	Excluded	Not fitting our PICO	10.1001/jamaoncol.2018.5911
1098	X. L. Jia, C.Ma, X.	2020	[Progress in Clinical Research of Amide Proton Transfer Imaging]	Excluded	Not fitting our PICO	10.3969/j.issn.1671-7104.2020.02.018
1099	Y. B. Jia, C.Indelicato, D. J.Flampouri, S.Li, Z.Merchant, T. E.	2012	Proton therapy dose distribution comparison between Monte Carlo and a treatment planning system for pediatric patients with ependymoma	Excluded	Not fitting our PICO	10.1118/1.4736413
1100	G. L. Jiang	2012	Particle therapy for cancers: a new weapon in radiation therapy	Excluded	Not fitting our PICO	10.1007/s11684-012-0196-4
1101	R. B. A. Jimenez, S.Johnson, A.Thomas, H.Depauw, N.Horick, N.Tansky, J.Evans, C. L.Pulsifer, M.Ebb, D.Butler, W. E.Fullerton, B.Tarbell, N. J.Yock, T. I.MacDonald, S. M.	2021	Proton Radiation Therapy for Pediatric Craniopharyngioma	Excluded	Not fitting our PICO	10.1016/j.ijrobp.2021.02.045
1102	R. B. C. Jimenez, J. Y.Tseng, Y. D.Adams, J.Yock, T. I.Ebb, D.Tarbell, N. J.MacDonald, S. M.	2014	Proton radiation therapy for pediatric craniopharyngioma	Excluded	Not fitting our PICO		https://www.embase.com/search/results?subaction=viewrecord&id=L71625023&from=export
1103	R. B. S. Jimenez, R.Depauw, N.Pulsifer, M. B.Adams, J.McBride, S. M.Ebb, D.Fullerton, B. C.Tarbell, N. J.Yock, T. I.Macdonald, S. M.	2013	Proton radiation therapy for pediatric medulloblastoma and supratentorial primitive neuroectodermal tumors: outcomes for very young children treated with upfront chemotherapy	Excluded	Not fitting our PICO	10.1016/j.ijrobp.2013.05.017
1104	R. B. Y. Jimenez, T. I.Depauw, N.Adams, J.Ebb, D.Fullerton, B.Tarbell, N. J.MacDonald, S. M.	2012	Proton radiation therapy for high-risk pediatric medulloblastoma: Outcomes for very young children treated with upfront chemotherapy	Excluded	Not fitting our PICO	10.1016/j.ijrobp.2012.07.276	https://www.embase.com/search/results?subaction=viewrecord&id=L70912598&from=exporthttp://dx.doi.org/10.1016/j.ijrobp.2012.07.276
1105	H. H. Jin, W.Yeung, D.Li, Z.Mendenhall, N. P.Marcus Jr, R. B.	2011	Dosimetric characterization of whole brain radiotherapy of pediatric patients using modulated proton beams	Excluded	Not fitting our PICO		https://www.embase.com/search/results?subaction=viewrecord&id=L362737349&from=export
1106	M. C. S. Jin, S.Wu, A.Sandhu, N.Xiang, M.Soltys, S. G.Hiniker, S.Li, G.Pollom, E. L.	2020	Impact of proton radiotherapy on treatment timing in pediatric and adult patients with CNS tumors	Excluded	Not fitting our PICO	10.1093/nop/npaa034
1107	C. J. Johnson, J.Vaidyanathan, P.Kwok, Y.Stasheff, S.Packer, R.Hwang, E.	2018	Importance of surgical intervention in recovery of visual function in a teenager with an acidophilic stem cell adenoma	Excluded	Not fitting our PICO	10.1093/neuonc/noy059	https://www.embase.com/search/results?subaction=viewrecord&id=L623098126&from=exporthttp://dx.doi.org/10.1093/neuonc/noy059
1108	T. S. A. Johnson, D.Al-Basheer, A.Cooksey, R. M.Eaton, B. R.Esiashvili, N.Firat, S.Fiveash, J. B.Foreman, N.Fridlyand, D.Friedman, G. K.Giller, C. A.Grosshans, D. R.Heger, I. M.Kelly, M.Kennedy, E. P.Knipstein, J.Kolhe, R. B.Liu, A. K.Martin, W.Mourad, W. F.Pacholczyk, R.Parker, R.Rojiani, A. M.Sadek, R. F.Thornton, A.Vahanian, N. N.MacDonald, T.Munn, D.	2017	Radio-immunotherapy using the IDO-inhibitor indoximod in combination with re-irradiation for children with progressive brain tumors in the phase 1 setting: An updated report of safety and tolerability (nct02502708)	Excluded	Not fitting our PICO	10.1093/neuonc/nox168	https://www.embase.com/search/results?subaction=viewrecord&id=L619947685&from=exporthttp://dx.doi.org/10.1093/neuonc/nox168
1109	E. W. Johnstone, J. J.Henry, A. M.Short, S. C.Sebag-Montefiore, D.Murray, L.Kelly, C. G.McCallum, H. M.Speight, R.	2018	Systematic Review of Synthetic Computed Tomography Generation Methodologies for Use in Magnetic Resonance Imaging-Only Radiation Therapy	Excluded	Not fitting our PICO	10.1016/j.ijrobp.2017.08.043
1110	P. A. K. Johnstone, J.	2014	Doing poorly by doing good: the bottom line of proton therapy for children	Excluded	Not fitting our PICO	10.1016/j.jacr.2014.04.004
1111	P. A. M. Johnstone, K. P.Buchsbaum, J. C.Douglas, J. G.Helft, P.	2013	Pediatric CSI: are protons the only ethical approach?	Excluded	Not fitting our PICO	10.1016/j.ijrobp.2013.05.037
1112	M. B. Johonson, J.Bradfield, S.Morris, C.Indelicato, D.	2022	OUTCOMES IN PEDIATRIC NRSTS TREATED WITH PROTON RADIOTHERAPY	Excluded	Not fitting our PICO	10.1002/pbc.299522	https://www.embase.com/search/results?subaction=viewrecord&id=L639323933&from=exporthttp://dx.doi.org/10.1002/pbc.299522
1113	B. Jones	2012	Physical dose distribution and Relative Biological Effect (RBE) issues in proton beam therapy of medulloblastoma	Excluded	Not fitting our PICO	10.1016/S0167-8140(12)70012-9	https://www.embase.com/search/results?subaction=viewrecord&id=L70835550&from=exporthttp://dx.doi.org/10.1016/S0167-8140(12)70012-9
1114	B. Jones	2014	Patterns of failure after proton therapy in medulloblastoma	Excluded	Not fitting our PICO	10.1016/j.ijrobp.2014.05.054	https://www.scopus.com/inward/record.uri?eid=2-s2.0-84905855346&doi=10.1016%2fj.ijrobp.2014.05.054&partnerID=40&md5=54f6fbf3d202895545cb2fb09a537788
1115	B. W. Jones, P.Nagano, A.Fenwick, J.McKenna, G.	2012	Dilemmas concerning dose distribution and the influence of relative biological effect in proton beam therapy of medulloblastoma	Excluded	Not fitting our PICO	10.1259/bjr/24498486									The	dose	distributions	and	prescribed	doses	of	proton	therapy,	taking	into	account	RBE,	in	children	and	adults	with	medulloblastoma,	need	to	be	reconsidered.
1116	A. Y. M. Jørgensen, M. V.Brodin, N. P.Aznar, M. C.Vogelius, I. R.Rosenschöld, P. M.Petersen, P. M.Specht, L.	2013	The effect on esophagus after different radiotherapy techniques for early stage Hodgkin's lymphoma	Excluded	Not fitting our PICO	10.3109/0284186x.2013.813636
1117	E. W. Jouglar, A.Delpon, G.Campion, L.Meingan, P.Bernier, V.Demoor-Goldschmidt, C.Mahé, M. A.Lacornerie, T.Supiot, S.	2016	Can We Spare the Pancreas and Other Abdominal Organs at Risk? A Comparison of Conformal Radiotherapy, Helical Tomotherapy and Proton Beam Therapy in Pediatric Irradiation	Excluded	Not fitting our PICO	10.1371/journal.pone.0164643
1118	N. I. Journy, D. J.Withrow, D. R.Akimoto, T.Alapetite, C.Araya, M.Chang, A.Chang, J. H.Chon, B.Confer, M. E.Demizu, Y.Dendale, R.Doyen, J.Ermoian, R.Gurtner, K.Hill-Kayser, C.Iwata, H.Kim, J. Y.Kwok, Y.Laack, N. N.Lee, C.Lim, D. H.Loredo, L.Mangona, V. S.Mansur, D. B.Murakami, M.Murayama, S.Ogino, T.Ondrová, B.Parikh, R. R.Paulino, A. C.Perkins, S.Ramakrishna, N. R.Richter, R.Rombi, B.Shibata, S.…	2019	Patterns of proton therapy use in pediatric cancer management in 2016: An international survey	Excluded	Not fitting our PICO	10.1016/j.radonc.2018.10.022
1119	N. K. Journy, R.Alapetite, C.Bernier-Chastagner, V.Dendale, R.Bolle, S.Doyen, J.Gurtner, K.Habrand, J. L.Helfre, S.Hoyer, M.Krause, M.Maduro, J.Nyström, P. W.Rombi, B.Timmermann, B.De Vathaire, F.Weber, D. C.Indelicato, D.Berrington De Gonzalez, A.	2018	Proton Therapy in children, adolescents and young adults: Patterns of care survey in Europe	Excluded	Not fitting our PICO		https://www.embase.com/search/results?subaction=viewrecord&id=L623342512&from=export
1120	N. M. Y. Z. Journy, W. S.Bolle, S.Fresneau, B.Alapetite, C.Allodji, R. S.Berchery, D.Haddy, N.Kobayashi, I.Labbé, M.Pacquement, H.Pluchart, C.Schwartz, B.Souchard, V.Thomas-Teinturier, C.Veres, C.Vu-Bezin, G.Diallo, I.de Vathaire, F.	2021	Risk Factors of Subsequent Central Nervous System Tumors after Childhood and Adolescent Cancers: Findings from the French Childhood Cancer Survivor Study	Excluded	Not fitting our PICO	10.1158/1055-9965.Epi-20-0735
1121	S. A. Juenger, F.Mynarek, M.Doerner, E.Zur Muehlen, A.Velez-Char, N.Von Hoff, K.Rutkowski, S.Warmuth-Metz, M.Kortmann, R. D.Timmermann, B.VonBueren, A.Pietsch, T.	2020	Cdkn2a deletion in supratentorial ependymoma with rela alteration indicates a dismal prognosis-a retrospective analysis of the hit ependymoma trial cohort	Excluded	Not fitting our PICO	10.1002/pbc.28742	https://www.embase.com/search/results?subaction=viewrecord&id=L634123937&from=exporthttp://dx.doi.org/10.1002/pbc.28742
1122	B. O. B. Juhnke, B.Frühwald, M. C.Kortmann, R. D.Witt, H.Rutkowski, S.	2016	Brain tumors in childhood and adolescence	Excluded	Not fitting our PICO	10.1007/s00761-016-0127-0	https://www.scopus.com/inward/record.uri?eid=2-s2.0-84991624965&doi=10.1007%2fs00761-016-0127-0&partnerID=40&md5=496ed034e7e231b306ecdd7144f96fe2
1123	B. O. G. Juhnke, M.Gerber, N. U.Friedrich, C.Mynarek, M.Von Bueren, A. O.Haberler, C.Schüller, U.Kortmann, R. D.Timmermann, B.Bison, B.Warmuth-Metz, M.Kwiecien, R.Pfister, S. M.Spix, C.Pietsch, T.Kool, M.Rutkowski, S.Von Hoff, K.	2022	Treatment of embryonal tumors with multilayered rosettes with carboplatin/etoposide induction and high-dose chemotherapy within the prospective P-HIT trial	Excluded	Not fitting our PICO	10.1093/neuonc/noab100	https://www.embase.com/search/results?subaction=viewrecord&id=L2019655004&from=exporthttp://dx.doi.org/10.1093/neuonc/noab100
1124	E. H. K. Jung, J. H.Kim, J. Y.Jo, D. H.Yu, Y. S.	2018	Outcomes of Proton Beam Radiation Therapy for Retinoblastoma With Vitreous Seeds	Excluded	Not fitting our PICO	10.1097/mph.0000000000001176
1125	Y. S. J. Jung, S.Kim, M. J.Lee, S. H.Suh, H. N.Lien, E. M.Jung, H. Y.Lee, S.Zhang, J.Yang, J. I.Ji, H.Wu, J. Y.Wang, W.Miller, R. K.Chen, J.McCrea, P. D.Kopetz, S.Park, J. I.	2018	TMEM9 promotes intestinal tumorigenesis through vacuolar-ATPase-activated Wnt/β-catenin signalling	Excluded	Not fitting our PICO	10.1038/s41556-018-0219-8
1126	S. T. T. Jünger, B.Pietsch, T.	2021	Pediatric ependymoma: an overview of a complex disease	Excluded	Not fitting our PICO	10.1007/s00381-021-05207-7
1127	E. P.-K. Jurkiewicz, I.Drogosiewicz, M.Dembowska-Bagińska, B.Perek, D.	2003	[The value of the proton magnetic resonance spectroscopy (HMRS) of white matter injury in children treated with chemo- and/or radiotherapy. Preliminary report]	Excluded	Not fitting our PICO
1128	R. G. B. Juthani, M. H.Vogelbaum, M. A.	2015	Current Management and Treatment Modalities for Intramedullary Spinal Cord Tumors	Excluded	Not fitting our PICO	10.1007/s11864-015-0358-0	https://www.scopus.com/inward/record.uri?eid=2-s2.0-84938350083&doi=10.1007%2fs11864-015-0358-0&partnerID=40&md5=9d7e464794f1f4f56c944aad60961dc0
1129	B. A. T. Kadashev, I. K.Kasumova, S. I.Nersesian, G. D.Arapova, S. D.	1997	The results of neurosurgical treatment in Itsenko-Cushing's disease	Excluded	Not fitting our PICO		https://www.embase.com/search/results?subaction=viewrecord&id=L128223014&from=export
1130	R. O. K. Kaddah, M. E.	2014	Malignant focal brain lesions. Value of MRS tumour biomarkers in preoperative prediction of grades of malignancy	Excluded	Not fitting our PICO	10.1016/j.ejrnm.2014.08.001	https://www.embase.com/search/results?subaction=viewrecord&id=L602175280&from=exporthttp://dx.doi.org/10.1016/j.ejrnm.2014.08.001
1131	K. T. Kagei, K.Sugahara, S.Hata, M.Igaki, H.Hashimoto, T.Ohara, K.Akine, Y.	2004	[Initial experience of proton beam therapy at the new facility of the University of Tsukuba]	Excluded	Not fitting our PICO
1132	L. G. Kahalley, D.Paulino, A.Ris, M. D.Chintagumpala, M.Okcu, F.Moore, B.Stancel, H.Minard, C.Guffey, D.Mahajan, A.	2014	IQ change over time in pediatric brain tumor patients treated with proton beam radiation therapy versus photon radiation therapy	Excluded	Not fitting our PICO	10.1093/neuonc/nou076	https://www.embase.com/search/results?subaction=viewrecord&id=L71505931&from=exporthttp://dx.doi.org/10.1093/neuonc/nou076
1133	L. O. Kahalley, M. F.Ris, M. D.Grosshans, D.Paulino, A.Chintagumpala, M. M.Moore, B.Stancel, H.Wickham, R.Mehta, P.Mahajan, A.	2013	IQ change within three years of radiation therapy in pediatric brain tumor patients treated with proton beam radiation therapy versus photon radiation therapy	Excluded	Not fitting our PICO	Background: Radiation therapy (RT), an essential treatment for pediatric brain tumors, increases the risk of cognitive impairment. Advanced RT techniques reduce the volume of normal tissues receiving radiation dose. Proton beam radiation therapy (PBRT) minimizes irradiation to surrounding healthy brain tissue, with the potential to preserve cognitive function better than photon radiotherapy (XRT)…	https://www.embase.com/search/results?subaction=viewrecord&id=L71100108&from=export
1134	L. P. Kahalley, R.Ris, M. D.Janzen, L.Okcu, M. F.Grosshans, D.Ramaswamy, V.Paulino, A.Hodgson, D.Mahajan, A.Tsang, D.Laperriere, N.Whitehead, W.Dauser, R.Taylor, M.Conklin, H.Bouffet, E.Chintagumpala, M.Mabbott, D.	2020	Longitudinal comparison of neurocognitive trajectories in pediatric medulloblastoma patients treated with proton versus photon radiotherapy	Excluded	Not fitting our PICO	10.1093/neuonc/noaa222	https://www.embase.com/search/results?subaction=viewrecord&id=L634130228&from=exporthttp://dx.doi.org/10.1093/neuonc/noaa222
1135	L. S. D. R. Kahalley, M.Mahajan, A.Fatih Okcu, M.Chintagumpala, M.Paulino, A. C.Whitehead, W. E.Minard, C. G.Stancel, H. H.Orobio, J.Xue, J. J.Warren, E. A.Grosshans, D. R.	2019	Prospective, longitudinal comparison of neurocognitive change in pediatric brain tumor patients treated with proton radiotherapy versus surgery only	Excluded	Not fitting our PICO	10.1093/neuonc/noz041
1136	L. S. M. Kahalley, A.Fatih Okcu, M.Chintagumpala, M.Douglas Ris, M.Paulino, A. C.Minard, C.Whitehead, W.Warren, E. A.Orobio, J.Xue, J. J.Grosshans, D. R.	2018	Prospective, longitudinal study of neurocognitive change in pediatric brain tumor patients treated with proton beam radiotherapy versus surgery only	Excluded	Not fitting our PICO	10.1093/neuonc/noy059	https://www.embase.com/search/results?subaction=viewrecord&id=L623098337&from=exporthttp://dx.doi.org/10.1093/neuonc/noy059
1137	L. S. P. Kahalley, R.Ris, M. D.Janzen, L.Okcu, M. F.Grosshans, D. R.Ramaswamy, V.Paulino, A. C.Hodgson, D.Mahajan, A.Tsang, D. S.Laperriere, N.Whitehead, W. E.Dauser, R. C.Taylor, M. D.Bouffet, E.Chintagumpala, M.Mabbott, D.	2020	Reply to S.A. Milgrom et al	Excluded	Not fitting our PICO	10.1200/jco.20.00344
1138	L. S. P. Kahalley, R.Douglas Ris, M.Janzen, L.Fatih Okcu, M.Grosshans, D. R.Ramaswamy, V.Paulino, A. C.Hodgson, D.Mahajan, A.Tsang, D. S.Laperriere, N.Whitehead, W. E.Dauser, R. C.Taylor, M. D.Conklin, H. M.Chintagumpala, M.Bouffet, E.Mabbott, D.	2020	Superior intellectual outcomes after proton radiotherapy compared with photon radiotherapy for pediatric medulloblastoma	Excluded	Not fitting our PICO	10.1200/JCO.19.01706	https://www.scopus.com/inward/record.uri?eid=2-s2.0-85078300215&doi=10.1200%2fJCO.19.01706&partnerID=40&md5=72b8dabb46b1f685f91d689fb747a680
1139	L. S. R. Kahalley, M. D.Moore, B. D.Fatih Okcu, M.Chintagumpala, M.Grosshans, D. R.Paulino, A. C.Mehta, P. D.Stancel, H. H.Pipkins, T.Mahajan, A.	2012	Change in iq over time among pediatric brain tumor patients treated with proton beam radiation therapy versus conventional radiation therapy	Excluded	Not fitting our PICO	10.1002/pbc.24295	https://www.embase.com/search/results?subaction=viewrecord&id=L70986252&from=exporthttp://dx.doi.org/10.1002/pbc.24295
1140	L. S. R. Kahalley, M. D.Grosshans, D. R.Okcu, M. F.Paulino, A. C.Chintagumpala, M.Moore, B. D.Guffey, D.Minard, C. G.Stancel, H. H.Mahajan, A.	2016	Comparing Intelligence Quotient Change After Treatment With Proton Versus Photon Radiation Therapy for Pediatric Brain Tumors	Excluded	Not fitting our PICO	10.1200/jco.2015.62.1383
1141	J. L. Kahn, J. S.Niemierko, A.Chiocca, E. A.Batchelor, T.Chakravarti, A.	2011	Long-term outcomes of patients with spinal cord gliomas treated by modern conformal radiation techniques	Excluded	Not fitting our PICO	10.1016/j.ijrobp.2010.05.009
1142	M. M. Kakareka, R.Georges, J.Yocom, S.Storm, P. B.Kennedy, B.	2019	Pediatric spinal cord biopsy: A case series from a high-volume referral center	Excluded	Not fitting our PICO	10.1016/j.jocn.2019.04.013	https://www.scopus.com/inward/record.uri?eid=2-s2.0-85064815138&doi=10.1016%2fj.jocn.2019.04.013&partnerID=40&md5=c5347a78647d81e5a8b79d4f1ccc0a8d
1143	N. S. Kalavrezos, D.	2020	Head and neck sarcomas in adulthood: current trends and evolving management concepts	Excluded	Not fitting our PICO	10.1016/j.bjoms.2020.05.015
1144	P. E. G. Kaloostian, Z. L.	2014	Surgical management of primary tumors of the cervical spine: surgical considerations and avoidance of complications	Excluded	Not fitting our PICO	10.1179/1743132814y.0000000367
1145	N. B. Kalyal, C.Hasegawa, H.Cairns, C.Bassi, S.Chandler, C.Mandeville, H.Zacharoulis, S.Zebian, B.	2016	Paediatric tectal plate 'gliomas': A single centre's 10-year experience	Excluded	Not fitting our PICO	10.1080/02688697.2016.1214440	https://www.embase.com/search/results?subaction=viewrecord&id=L615369537&from=exporthttp://dx.doi.org/10.1080/02688697.2016.1214440
1146	N. B. Kalyal, C.Hasegawa, H.Cairns, C.Tailor, J.Ashkan, K.Bassi, S.Chandler, C.Mandeville, H.Zacharoulis, S.Zebian, B.	2017	Paediatric tectal plate 'gliomas': A decade's experience	Excluded	Not fitting our PICO	10.1093/neuonc/now293	https://www.embase.com/search/results?subaction=viewrecord&id=L620609385&from=exporthttp://dx.doi.org/10.1093/neuonc/now293
1147	N. C. Kalyal, C.Hogg, F.Hasegawa, H.Bassi, S.Chandler, C.Mandeville, H.Zacharoulis, S.Zebian, B.	2016	Natural history of paediatric tectal plate gliomas: The experience of a decade	Excluded	Not fitting our PICO	10.1093/neuonc/now075.41	https://www.embase.com/search/results?subaction=viewrecord&id=L611934347&from=exporthttp://dx.doi.org/10.1093/neuonc/now075.41
1148	K. H. Kamada, K.Abe, H.Sawamura, Y.Kashiwaba, T.	1997	Differentiation of cerebral radiation necrosis from tumor recurrence by proton magnetic resonance spectroscopy	Excluded	Not fitting our PICO	10.2176/nmc.37.250	https://www.scopus.com/inward/record.uri?eid=2-s2.0-0030969671&doi=10.2176%2fnmc.37.250&partnerID=40&md5=63ff642e616955f7322b141fd542fd89
1149	H. M. Kamal-Sayed, J.Tseung, H.Abdel-Rehim, A.Herman, M. G.Beltran, C. J.	2018	Adaptive method for multicriteria optimization of intensity-modulated proton therapy	Excluded	Not fitting our PICO	10.1002/mp.13239
1150	D. C. Kamara, V. M.Crowley, S.Hancock, D.Semko, J.Merchant, T.Mandrell, B.	2022	CIRCADIAN RHYTHMS AMONG YOUTH WITH CRANIOPHARYNGIOMA	Excluded	Not fitting our PICO	10.1093/sleep/zsac079.635	https://www.embase.com/search/results?subaction=viewrecord&id=L638376433&from=exporthttp://dx.doi.org/10.1093/sleep/zsac079.635
1151	S. C. D. Kamran, M.Niemierko, A.Bussiere, M.Oh, K. S.Loeffler, J. S.Shih, H. A.	2019	Patterns of Failure Among Patients With Low-grade Glioma Treated With Proton Radiation Therapy	Excluded	Not fitting our PICO	10.1016/j.prro.2019.02.002
1152	S. C. G. Kamran, S. I.Kuhlthau, K. A.Lawell, M. P.Weyman, E. A.Gallotto, S. L.Hess, C. B.Huang, M. S.Friedmann, A. M.Abrams, A. N.MacDonald, S. M.Pulsifer, M. B.Tarbell, N. J.Ebb, D. H.Yock, T. I.	2018	Quality of life in patients with proton-treated pediatric medulloblastoma: Results of a prospective assessment with 5-year follow-up	Excluded	Not fitting our PICO	10.1002/cncr.31575
1153	D. P. Kandels, T.Bison, B.Warmuth-Metz, M.Thomale, U. W.Kortmann, R. D.Timmermann, B.Hernáiz Driever, P.Witt, O.Schmidt, R.Gnekow, A. K.	2020	Loss of efficacy of subsequent nonsurgical therapy after primary treatment failure in pediatric low-grade glioma patients—Report from the German SIOP-LGG 2004 cohort	Excluded	Not fitting our PICO	10.1002/ijc.33170	https://www.embase.com/search/results?subaction=viewrecord&id=L2005538079&from=exporthttp://dx.doi.org/10.1002/ijc.33170
1154	A. O. Kanemoto, Y.Sugahara, S.Kamagata, S.Hirobe, S.Toma, M.Okumura, T.Sakurai, H.	2012	Proton beam therapy for inoperable recurrence of bronchial high-grade mucoepidermoid carcinoma	Excluded	Not fitting our PICO	10.1093/jjco/hys047
1155	K. W. Kaneva, N.DiPatri, A. J., Jr.Palasis, S.Goldman, S.Aw-Zoretic, J.	2021	Benign skull and subdural lesions in patients with prior medulloblastoma therapy	Excluded	Not fitting our PICO	10.1007/s00381-020-04874-2	https://www.scopus.com/inward/record.uri?eid=2-s2.0-85090152140&doi=10.1007%2fs00381-020-04874-2&partnerID=40&md5=16f742a485f3dae3d2a24ad1ec11fadb
1156	K. H. S. Kang, E.Niemierko, A.Martinez-Lage, M.Bussière, M. R.Yock, T. I.Loeffler, J. S.Butler, W. E.Carter, B. S.Shih, H. A.	2018	The role of proton beam therapy in central neurocytoma: A single-institution experience	Excluded	Not fitting our PICO	10.1016/j.prro.2018.02.005
1157	R. S. Kang, B. S.Shin, Y. H.Gil, N. S.Oh, Y. N.Jeong, J. S.	2018	Incidence of tolerance in children undergoing repeated administration of propofol for proton radiation therapy: a retrospective study	Excluded	Not fitting our PICO	10.1186/s12871-018-0587-4
1158	D. H. C. Kannikanti, F.Clarke, M.Colaco, R.Pan, S.Saunders, D.Sitch, P.Thorp, N.Whitfield, G.Rasool, M.	2022	Protons in posterior fossa ependymoma- a dosimetric comparison with photons	Excluded	Not fitting our PICO	10.1016/S0167-8140(22)03125-5	https://www.embase.com/search/results?subaction=viewrecord&id=L2018471674&from=exporthttp://dx.doi.org/10.1016/S0167-8140(22)03125-5
1159	W. H. S. Kao, Y. L.Hong, J. H.	2015	What are the potential benefits of using proton therapy in Taiwanese cancer patients?	Excluded	Not fitting our PICO	10.4103/2319-4170.153211
1160	S. B. Kapur, A. S.Jana, M.	2019	Pediatric Chest MRI: A Review	Excluded	Not fitting our PICO	10.1007/s12098-018-02852-w
1161	T. A. G. Karakasheva, J. T.Sachdeva, U. M.Cruz-Acuña, R.Lin, E. W.DeMarshall, M.Falk, G. W.Ginsberg, G. G.Yang, Z.Kim, M. M.Diffenderfer, E. S.Pitarresi, J. R.Li, J.Muir, A. B.Hamilton, K. E.Nakagawa, H.Bass, A. J.Rustgi, A. K.	2021	Patient-derived organoids as a platform for modeling a patient's response to chemoradiotherapy in esophageal cancer	Excluded	Not fitting our PICO	10.1038/s41598-021-00706-8
1162	S. S. S. Kasoff, M.Valsamis, M. P.Lansen, T. A.Duffy, K. R.Koenig, S. H.Tenner, M. S.	1995	Relaxometry of noncalcified human Meningiomas correlation with histology and solids content	Excluded	Not fitting our PICO	10.1097/00004424-199501000-00008	https://www.scopus.com/inward/record.uri?eid=2-s2.0-0028916977&doi=10.1097%2f00004424-199501000-00008&partnerID=40&md5=a6adb117b2b639648543f1c60f84b704
1163	H. F. Kato, H.Nakasu, Y.Ishida, Y.Okawada, S.	2014	Re-irradiation by proton beam therapy with chemotherapy for a patient with recurrent germ cell tumor	Excluded	Not fitting our PICO	10.1093/neuonc/nou070	https://www.embase.com/search/results?subaction=viewrecord&id=L71505667&from=exporthttp://dx.doi.org/10.1093/neuonc/nou070
1164	G. D. Kaur, I.Shukla, N.Zahir, A.Karajannis, M.	2018	Novel PTCH1-INPPL1 fusion in a patient with extraneural metastatic ependymoma-A case report	Excluded	Not fitting our PICO	10.1093/neuonc/noy059	https://www.embase.com/search/results?subaction=viewrecord&id=L623098359&from=exporthttp://dx.doi.org/10.1093/neuonc/noy059
1165	T. K. Kawaguchi, T.Shimizu, H.Watanabe, M.Tominaga, T.	2005	201Tl-SPECT and 1H-MRS study of benign lateral ventricle tumors: differential diagnosis of subependymoma	Excluded	Not fitting our PICO	10.1007/s10143-004-0353-6
1166	A. K. Kawamura, J.Akutsu, N.Demizu, Y.Fukumitsu, N.Soejima, T.Kosaka, Y.	2020	Proton beam therapy in the multidisciplinary therapy for pediatric brain and spinal tumor at Kobe children's hospital with kobe proton center	Excluded	Not fitting our PICO	10.1093/neuonc/noaa222	https://www.embase.com/search/results?subaction=viewrecord&id=L634130380&from=exporthttp://dx.doi.org/10.1093/neuonc/noaa222
1167	M. F. Kawashima, J.Nishio, T.Konishi, M.Ishii, H.Kinoshita, T.Nagase, M.Nihei, K.Ogino, T.	2005	Phase II study of radiotherapy employing proton beam for hepatocellular carcinoma	Excluded	Not fitting our PICO	10.1200/jco.2005.00.620
1168	C. K. Kearns, C.	2016	Fifty-four-month survival in a 3-year-old child presenting with an aggressive metastatic dedifferentiated clival chordoma	Excluded	Not fitting our PICO	10.1136/bcr-2016-216017
1169	G. F. G. Keating, J. A.Eckel, L. J.	2017	The eyes as the window: Optic atrophy with central nervous system (CNS) germ cell tumor	Excluded	Not fitting our PICO	10.1016/j.pediatrneurol.2017.04.006	https://www.embase.com/search/results?subaction=viewrecord&id=L616624362&from=exporthttp://dx.doi.org/10.1016/j.pediatrneurol.2017.04.006
1170	C. R. Keenan, N.Elijovich, L.Klimo, P., Jr.Bag, A. K.Acharya, S.Upadhyaya, S. A.	2021	A rare manifestation of choriocarcinoma syndrome in a child with primary intracranial germ cell tumor and extracranial metastases: A case report and review of the literature	Excluded	Not fitting our PICO	10.1002/pbc.29000	https://www.scopus.com/inward/record.uri?eid=2-s2.0-85103877076&doi=10.1002%2fpbc.29000&partnerID=40&md5=31786c27caef025f60300b7dc1ec941c
1171	S. M. E. Kelly, R.Gaze, M. N.Bernier-Chastagner, V.Blondeel, A.Clementel, E.Corning, C.Dieckmann, K.Essiaf, S.Gandola, L.Janssens, G. O.Kearns, P. R.Lacombe, D.Lassen-Ramshad, Y.Merks, H.Miles, E.Padovani, L.Scarzello, G.Schwarz, R.Timmermann, B.van Rijn, R. R.Vassal, G.Boterberg, T.Mandeville, H. C.	2022	QUARTET: A SIOP Europe project for quality and excellence in radiotherapy and imaging for children and adolescents with cancer	Excluded	Not fitting our PICO	10.1016/j.ejca.2022.05.037
1172	T. W. H. Kelsey, C. H.Wyatt, A.Indelicato, D.Wallace, W. H.	2022	A predictive model of the effect of therapeutic radiation on the human ovary	Excluded	Not fitting our PICO	10.1371/journal.pone.0277052	Radiation to the female pelvis as part of treatment for cancer predisposes young women to develop Premature Ovarian Insufficiency (POI). As the human female is born with their full complement of non-growing follicles which decline in an exponential fashion until the menopause, the age at which POI occurs is dependent on the age of the patient at treatment and the dose received by the ovary. A mod…
1173	W. R. D. Kennedy, R.Rotondo, R. L.Louis, D.Morris, C. G.Indelicato, D. J.	2014	Proton therapy for pituitary adenoma	Excluded	Not fitting our PICO	Purpose/Objective(s): Reducing radiation dose to normal brain should reduce late effects in survivors of brain tumors. Neuroprogenitor cells in the hippocampi and subventricular granular zone are involved in neuroplasticity and repair and are sensitive to low-intermediate dose radiation therapy. Patients with incompletely resected pituitary adenoma are suitable for proton therapy given the likeli…	https://www.embase.com/search/results?subaction=viewrecord&id=L71623929&from=export
1174	B. P. H. Keogh, J. W.	2012	Clinical manifestations and diagnostic imaging of brain tumors	Excluded	Not fitting our PICO	10.1016/j.hoc.2012.05.002	https://www.embase.com/search/results?subaction=viewrecord&id=L365252279&from=exporthttp://dx.doi.org/10.1016/j.hoc.2012.05.002
1175	A. J. K. Khan, B. H.Pan, W.Drachtman, R.Roberts, K.Parikh, R. R.	2017	Underutilization of proton therapy in the treatment of pediatric central nervous system tumors: an analysis of the National Cancer Database	Excluded	Not fitting our PICO	10.1080/0284186x.2017.1287948
1176	R. B. S. Khan, Z. S.Russell, K.Ashford, J. M.Merchant, T. E.Conklin, H. M.	2019	Bedside Antisaccades: A Time-Efficient Method to Assess Cognition	Excluded	Not fitting our PICO	10.1016/j.pediatrneurol.2019.03.027	https://www.embase.com/search/results?subaction=viewrecord&id=L2001889436&from=exporthttp://dx.doi.org/10.1016/j.pediatrneurol.2019.03.027
1177	R. C. Khan, H.Jason, A.Russell, K.Sadighi, Z.Merchant, T.	2016	Associations among rapid bedside anti-saccade assessment and cognitive function in children with craniopharyngioma	Excluded	Not fitting our PICO	Objective:To investigate correlations among errors on a bedside measurement of anti-saccades and neuropsychological performance. Background: Laboratory measured errors during anti-saccade tasks associate with impaired attention, inhibition, and executive function. Assessment of laboratory based anti-saccades is cumbersome and impractical for clinical practice. A bedside anti-saccade technique may…	https://www.embase.com/search/results?subaction=viewrecord&id=L72251615&from=export
[truncated: 1,596 more rows]
[truncated: 623 more columns]
