# Supplementary material for: Proton or photon? Comparison of survival and toxicity of two radiotherapy modalities among pediatric brain cancer patients: A systematic review and meta-analysis
Source: PLoS One. 2025 Feb 20;20(2):e0318194. doi: 10.1371/journal.pone.0318194 (PMC11841876; doi:10.1371/journal.pone.0318194)
Supplement: S5 File — (XLSX) [file pone.0318194.s005.xlsx]

## Sheet: Sheet1
Number	Publication data		Country	DOI	Study Type		Population details	Tumor type	Age at diagnosis															Intervention/Exposure	Control/Comparison	Used protocol	Dose (Gy)
	First Author	Year of publication				Study period			Overall					photon					proton								CSI dose			Boost			Total dose			photon					proton					Standard risk
									Mean	SD	Median (age-years)	Range min (years)	Range max (years)	mean	MEDIAN	SD	Range min (months)	Range max (months)	mean	MEDIAN	SD	Range min (months)	Range max (months)	proton therapy	photon therapy		Median	Range min	Range max	Median	Range min	Range max	Median	Range min	Range max	Mean	Median	SD	Range (min)	Range (max)	Mean	Median	SD	Range (min)	Range (max)	Mean	Median	SD	min.
1	Paulino A. et al	2018	Texas	10.1016/j.radonc.2018.01.002	retrospective review	from 1997 to 2013 (16 years)	patient diagnosed with medulloblastoma and treated with RT	medulloblastoma	NA	NA	8.9	2.9	18	9	9	4	3	18	7.9	7.6	3.4	2.9	14.5	proton therapy	photon therapy	NA	NA	NA	NA	NA	NA	NA	NA	NA	NA	NA	NA	NA	NA	NA	NA	NA	NA	NA	NA	NA	NA	NA	18
2	Paulino. et al	2021	Texas	10.1002/cncr.33783	retrospective review	1996-2014	patient diagnosed with medulloblastoma	medulloblastoma	NA	NA	7	3	17	NA	7.1	NA	NA	NA	NA	7	NA	NA	NA	passively scattered proton therapy	3DRT+IMRT	SJMB03, SJMB96, COGA9961, COGACNS0334, COGACNS0331	NA	NA	NA	NA	NA	NA	NA	NA	NA	NA	NA	NA	NA	NA	NA	NA	NA	NA	NA	NA	NA	NA	18
3	Bielamowitz et.al	2018	Texas	https://doi.org/10.1080/08880018.2018.1471111	retrospective review	1997-2014	patient diagnosed with medulloblastoma	medulloblastoma	NA	NA	7.6	2.15	16.2	NA	NA	NA	NA	NA	NA	NA	NA	NA	NA	passively scattered proton therapy	3DRT+IMRT	SJMB96, SJMB03, A or B A9961	NA	NA	NA	NA	NA	NA	NA	NA	NA	NA	23.4	NA	23.4	39.6	NA	23.4	NA	23.4	39	NA	NA	NA	NA
4	Kahalley et.al	2019	Texas	10.1200/JCO.19.01706	prospective review	2007-2018	patient diagnosed with medulloblastoma	medulloblastoma	8.6	3	8.65	3.55	14.85	8.4	NA	3.1	3.6	15.3	8.9	NA	2.9	3.5	14.4	PRT	XRT	SJMB03, SJMB12	23.4	15	39.6	NA	NA	NA	55.8	51	59.4	NA	23.4	NA	23.4	39.6	NA	23.4	NA	15	36	NA	NA	NA	NA
5	Gross J.et al.	2019	Chicago	0.1093/neuonc/noz070	retrospective cohort study	1998-2017	paediatric patients with cns tumors	any histology	NA	NA	7.4	5.2	11.6	NA	7.35	NA	4.57	11.03	NA	8.5	NA	5.75	11.81	passively scattered proton therapy	fractionated XRT or IMRT	NA	NA	NA	NA	NA	NA	NA	NA	NA	NA	NA	NA	NA	NA	NA	NA	NA	NA	NA	NA	NA	NA	NA	NA
6	Aldrich K. et al.	2021	Texas	https://doi.org/10.1007/s11060-021-03847-y	retrospective chart review	1997-2016	patients diagnosed with medulloblastoma	medulloblastoma	7.6	NA	NA	24	216	NA	NA	NA	NA	NA	NA	NA	NA	NA	NA	passively scattered proton or active scanning proton	3DRT+IMRT	COGAA9961, SJMB03,SJMB96, SJMB12	NA	NA	NA	NA	NA	NA	NA	54	55.8	NA	NA	NA	NA	NA	NA	NA	NA	NA	NA	24,2±4,4	NA	4.4	15
7	Bishop A et al.	2014	Texas	http://dx.doi.org/10.1016/j.ijrobp.2014.05.051		1996-2012	paediatric patients with craniopharingeoma	craniopharingeoma	NA	NA	8.9	NA	NA	NA	8.8	NA	NA	NA	NA	9.1	NA	NA	NA	PBRT (passive scatter)	IMRT	NA	NA	NA	NA	NA	NA	NA	50.4	NA	NA	NA	50.4	NA	NA	NA	NA	50.4	NA	NA	NA	NA	NA	NA	50.4
8	Eaton B. Et al	2021	Massachusets	10.1002/cncr.33774,	multiinstitutional cohort study	2000-2009	children with standard risk medulloblastoma	medulloblastoma	NA	NA	NA	NA	NA	NA	8.1	NA	4.5	16.6	NA	7.3	NA	3.4	20	3D conformal PRT	3DRT OR IMRT	NA	23.4	18	27	NA	NA	NA	NA	NA	NA	NA	23.4	NA	18	26.4	NA	23.4	NA	18	27	23.4	NA	NA	18
9	Yip A. et al	2022	California	https://doi.org/10.1016/j.ctro.2022.02.010	prospective	1996-2019	paediatric patients with primari brain tumors	medulloblastoma,astrocytoma, ependymoma	NA	NA	NA	NA	NA	NA	8.57	NA	1.2	20	NA	5.51	NA	1.19	17.4	PRT	XRT	NA	NA	NA	NA	NA	NA	NA	NA	NA	NA	NA	54	NA	20	60	NA	54	NA	30	59.4	NA	NA	NA	NA
10	Child A. et.al	2021	Texas	10.1002/pbc.29125	comparative study	2001-2013	paediatric patients with primari brain tumors	any histology	NA	NA	NA	NA	NA	6	NA	4	0.9	18	8.2	NA	4.1	2.4	15.5	PRT	XRT	NA	NA	NA	NA	NA	NA	NA	NA	NA	NA	NA	30	NA	21	39.6	NA	23.4	NA	18	36	NA	NA	NA	NA
11	Peterson	2018	Petersburg	10.1080/02739615.2018.1510330	retrospective cohort study	2010-2015	paediatric patients with primari brain tumors	medulloblastoma, neuroblastoma, glioma, germinoma, neuroepitelioma, astrocytoma, neoplasm, craniopharyngioma, glioneural tumor, anaplastic ependymoma, teratoma	NA	NA	NA	NA	NA	9.1	NA	2	NA	NA	10	NA	2.3	NA	NA	PRT	Photons/XRT	NA	NA	NA	NA	NA	NA	NA	NA	NA	NA	NA	NA	NA	NA	NA	NA	NA	NA	NA	NA	NA	NA	NA	NA
12	Song	2014	Korea	10.3109/0284186X.2014.887225	prospective cohort study	2008.04-2012.12	patients aged <18 years	medulloblastoma, mixed germ cell tumor, germinoma, non germinomatous germ cell tumours, others.	NA	NA	10	2	18	NA	NA	NA	NA	NA	NA	NA	NA	NA	NA	PrBCSI	PhBCSI	NA	NA	NA	NA	NA	NA	NA	NA	NA	NA	32.1	NA	NA	23.4	39.6	29.4	NA	NA	19.8	39.6	NA	NA	NA	NA
13	Almutlaq et al.	2022	Indianpolis	NA	retrospective study	2005-2022	childrens with medulloblastoma	medulloblastoma	7.4	3.7	NA	NA	NA	NA	NA	NA	NA	NA	NA	NA	NA	NA	NA	PRT	XRT	NA	NA	NA	NA	NA	NA	NA	NA	NA	NA	NA	NA	NA	NA	NA	NA	NA	NA	NA	NA	NA	NA	NA	23
14	Eaton B.et al.	2015	Massachusetts	http://dx.doi.org/10.1016/j.ijrobp.2015.09.014	multiinstitutional cohort study	2000-2009	children with standard risk medulloblastoma	medulloblastoma	NA	NA	NA	NA	NA	NA	8.2	NA	3.3	19.5	NA	6.2	NA	3.3	21.9	3D PRT	3D XRT, IMRT	COG	23.4	18	27	NA	NA	NA	NA	54	55.8	NA	23.4	NA	18	26.4	NA	23.4	NA	18	27	NA	NA	NA	NA
15	McElroy et al.	2018	Oklahoma	NA	retrospective study	1998-2018	children with CNS malignencies	CNS tumors	NA	NA	NA	NA	NA	NA	NA	NA	NA	NA	NA	NA	NA	NA	NA	PBRT	XRT	NA	NA	NA	NA	NA	NA	NA	NA	NA	NA	NA	NA	NA	NA	NA	NA	NA	NA	NA	NA	NA	NA	NA	NA
16	Vatner et al.	2015	USA	NA	multiinstitutional cohort study	1998-2014	children with medulloblastoma	medulloblastoma	NA	NA	NA	NA	NA	NA	NA	NA	NA	NA	NA	NA	NA	NA	NA	proton	photon	NA	23.4	18	36	30.6	14.4	40.6	54	49	72	NA	NA	NA	NA	NA	NA	NA	NA	NA	NA	NA	NA	NA	NA
17	Legault et al.	2013	New York	NA	retrospective study	NA	children with medulloblastoma	medulloblastoma	8.32	NA	NA	1.28	20.61	NA	NA	NA	NA	NA	NA	NA	NA	NA	NA	proton	photon	NA	NA	NA	NA	NA	NA	NA	NA	NA	NA	12.2	NA	NA	NA	NA	4.1	NA	NA	NA	NA	NA	NA	NA	NA
18	Okcu et al.	2022	Texas	NA	retrospective study	2000-2016	Children diagnosed with medulobbalstoma and PNET	medullobalstoma	NA	NA	NA	NA	NA	NA	NA	NA	NA	NA	NA	NA	NA	NA	NA	PRT	XRT	NA	NA	NA	NA	NA	NA	NA	NA	NA	NA	NA	NA	NA	NA	NA	NA	NA	NA	NA	NA	NA	NA	NA	NA
19	Hopper et al.	2019	California	NA	retrospective single institute study	2008-2018	paediatric patients			NA	7.5	2	16	NA	NA	NA	NA	NA	NA	NA	NA	NA	NA	VBS	VMAT or posterior beams	NA	NA	23.4	39.6	NA	NA	NA	NA	NA	NA	NA	NA	NA	NA	NA	NA	NA	NA	NA	NA	NA	NA	NA	NA
20	Hong et.al	2020	Seul	https://doi.org/10.1186/s12885-020-07484-y	retrospective cohort study	2004.08-2019.04	Children with low risk of CNS tumors		NA	NA	12	4.15	22	NA	NA	NA	NA	NA	NA	NA	NA	NA	NA	PRT	XRT	NA	23.4	18.9	36	NA	NA	NA	47.2	27	59.3	NA	NA	NA	NA	NA	NA	NA	NA	NA	NA	NA	NA	NA	NA
21	Uemura et.al	2022	Kobe	10.1002/cam4.4553	retrospective study	2011.01.11-2021.05.31	children treated with XRT or PBT	brain tumors	NA	NA	NA	NA	NA	NA	6,8 y	NA	0.5	18.1	NA	7.8	NA	1.7	16.5	PBT	XRT	NA	NA	NA	NA	NA	NA	NA	NA	NA	NA	NA	18	NA	12	36	NA	23.4	NA	18	36	NA	NA	NA	NA
22	Liu et al.	2021	multiinstitutional	https://doi.org/10.1016/j.ijrobp.2020.09.049	retrospective cohort study	2000.01-2017.12	patients with medulloblastoma	medulloblastoma	NA	NA	NA	NA	NA	NA	9.9	NA	3.6	19.5	NA	7.5	NA	3.5	22.7	double scatter proton	3D conformat photon therapy	NA	NA	NA	NA	NA	NA	NA	NA	NA	NA	NA	54	NA	55.2	55.8	NA	54	NA	54	55.8	NA	NA	NA	NA
23	Warren et al.	2022	Texas	10.1002/pbc.29645	retrospective study	2001-2013	pediatric brain tumor survivors	brain tumors	NA	NA	NA	NA	NA	60	NA	26.4	0.9	10.1	91.2	NA	46.8	1.1	15.5	PRT	XRT	NA	NA	NA	NA	NA	NA	NA	NA	NA	NA	53	NA	6.4	30.6	59.4	52.1	NA	3.9	45	59.4	NA	NA	NA	NA
24	Lassaletta et. Al	2021	Madrid	https://doi.org/10.1016/S0167-8140(21)07502-	retrospective study	NA	pediatric patients with high risk medulloblastoma	medulloblastoma	NA	NA	NA	NA	NA	NA	126	NA	NA	NA	NA	126	NA	NA	NA	PROTON	PHOTON	NA	NA	36	39.6	NA	NA	NA	55.8	NA	NA	NA	NA	NA	NA	NA	NA	NA	NA	NA	NA	NA	NA	NA	NA
25	Eaton B.et al.	2014	Atlanta	NA	multiinstitutional cohort study	1991-2009	children with medulloblastoma	medulloblastoma	NA	NA	NA	NA	NA	NA	8	NA	3	19	NA	6	NA	3	21	PROTON	PHOTON	NA	NA	NA	NA	NA	NA	NA	NA	NA	NA	NA	NA	NA	NA	NA	NA	NA	NA	NA	NA	NA	23.4	NA	18
26	Sato et al.	2017	Texas	10.1002/cncr.30623	multiinstitutional retrospective cohort study	2000.09-2013.04	children with newly diagnosed ependymoma		NA	NA	NA	NA	NA	NA	5.7	NA	0.4	16.5	NA	2.5	NA	0.5	18.7	PRT	IMRT	NA	NA	NA	NA	NA	NA	NA	NA	NA	NA	NA	54	NA	50.4	59.4		55.8	NA	50.4	59.4	NA	NA	NA	NA
27	Weutschof et al.	2021	Germany	https://doi.org/10.3390/cancers 13143538	single institution restrospective cohort study	2009-2018	children with brain tumors	brain tumors	NA	NA	NA	NA	NA	9.6	NA	NA	2.3	17.3	9.4	NA	NA	3.2	19	PROTON	PHOTON	NA	NA	NA	NA	NA	NA	NA	NA	NA	NA	53.3	NA	NA	30	68	51.3	NA	NA	16	74	NA	NA	NA	NA
28	Ravindra et al.	2021	Texas	10.3171/2020.11.PEDS20803.	retrospective single center study	1997.02-2018.12	children with craniopharyngeoma	craniopharingeoma	NA	NA	NA	NA	NA	NA	7	NA	5	10	NA	10	NA	6	16	PBT	IMRT	NA	NA	NA	NA	NA	NA	NA	NA	NA	NA	NA	NA	NA	50.4	54	NA	NA	NA	50.4	54	NA	NA	NA	NA
29	Yoo et al.	2022	Korea	https://doi.org/10.4143/crt.2021.332	retrospective cohort study	2010.01-2019.06	pediatric brain tumor patients		NA	NA	NA	NA	NA	NA	10	NA	3	20	NA	13	NA	2	20	PHOTON	PROTON	NA	NA	NA	NA	NA	NA	NA	NA	NA	NA	NA	54	NA	23.4	54	NA	36	NA	19.5	58.4	NA	NA	NA	NA
30	Sparber-Sauer et al.	2023	Germany	10.1002/pbc.30742	prospective cohort study	1995-2021	0-21	parameningeal rhabdomyosarcoma	NA	NA	NA	0	21	NA	NA	NA	NA	NA	NA	NA	NA	NA	NA	PHOTON	PROTON	CWS-96 and CWS-2002P, SoTiSaR	NA	NA	NA	NA	NA	NA	NA	NA	NA	NA	NA	NA	NA	NA	NA	NA	NA	NA	NA	NA	NA	NA	NA
31	Baunsgaard et al.	2023	Denmark	https://doi.org/10.1530/EC-22-0365	cross-sectional	1997-2015	adult patients with pediatric brain cancer diagnosis	medulloblastoma, astrocytoma	NA	NA	8.5	0.4	14.6	NA	NA	NA	NA	NA	NA	NA	NA	NA	NA	PHOTON	PROTON	NA	54	12	61	NA	NA	NA	NA	NA	NA	NA	54	NA	20	56.4	NA	54	NA	37.8	59.4	NA	NA	NA	NA
32	Unnikrishnan et al.	2023	Califonria	0.1097/MPH.0000000000002724	retrospective cohort study	1999-2019	pediatric brain tumor patients	medulloblastoma and others	NA	NA	NA	NA	NA	NA	7.76	NA	2.43	16.99	NA	5.38	NA	1.39	17.41	XRT	PRT	NA	NA	NA	NA	NA	NA	NA	NA	NA	NA	NA	NA	NA	NA	NA	NA	NA	NA	NA	NA	NA	NA	NA	NA
33	Mash et al.	2023	Texas		retrospective cohort study	2000-2007, 2011-2018	pediatric brain tumor survivors	glioma, medulloblastoma, pnet-os, ependymoma, germ cell, others	NA	NA	NA	NA	NA	6.3	NA	3.9	0.8	17.9	7.44	NA	4.2	1.1	16.1	XRT	PRT	NA	NA	NA	NA	NA	NA	NA	NA	NA	NA	52.83	NA	558	30.6	59.4	52.56	NA	365	45	59.4	NA	NA	NA	NA
34	Friedrich et al.	2023	UK	10.3389/fonc.2023.1180993	retrospective cohort study	2007-2019	pediatric patients with brain tumor	craniopharingeoma	NA	NA	NA	NA	NA	NA	9.2	NA	2.3	16.6	NA	9.8	NA	1.6	17.9	XRT	PRT	NA	NA	NA	NA	NA	NA	NA	NA	NA	NA	NA	54	NA	50.4	54	NA	54	NA	50.4	54	NA	NA	NA	NA
[truncated: 248 more columns]
